# Supplementary material for: Comparative profiling of the transcriptional response to infection in two species of Drosophila by short-read cDNA sequencing
Source: BMC Genomics. 2009 Jun 7;10:259. doi: 10.1186/1471-2164-10-259 (PMC2701966; doi:10.1186/1471-2164-10-259)
Supplement: Additional File 1 — Expressed regions identified in D. melanogaster. Coordinates and induction state of all 4,615 expressed regions identified in D. melanogaster. [file 1471-2164-10-259-S1.xls]

## Sheet: dmel_data
Additional File 1. Expressed regions in D. melanogaster
scaffold	D. melanogaster scaffold (chromosome) expression region is on
startbp	start position (release 5) of expressed region
endbp	end position (release 5) of expressed region
HMM_call	HMM state inferred for expressed region (NA = not enough data to assign state)
numgene	number of genes that overlap expressed region
FBgn	FBgn of gene overlapping expressed region if numgene = 1
length	length of expressed region
induction	estimate of fold-change in expression in infected relative to uninfected sample
gbrowse	coordinates of expressed region in Gbrowse format
scaffold	startbp	endbp	HMM_call	numgene	FBgn	length	induction	gbrowse
2L	10847808	10847923	1	1	FBgn0004363	115	4.81321	2L:10847808..10847923
2L	20827595	20827794	1	1	FBgn0032889	199	1.2416	2L:20827595..20827794
2L	2756031	2756173	1	1	FBgn0031453	142	3.3788	2L:2756031..2756173
2L	2756266	2756305	1	1	FBgn0031453	39	4.38391	2L:2756266..2756305
2L	2856375	2856569	1	1	FBgn0015521	194	4.70345	2L:2856375..2856569
2L	5330037	5330708	1	2		671	4.17385	2L:5330037..5330708
2L	5985331	5985379	1	1	FBgn0001942	48	Inf	2L:5985331..5985379
2L	7693707	7694050	1	1	FBgn0041182	343	5.29415	2L:7693707..7694050
2R	10526071	10526287	1	0		216	34.9965	2R:10526071..10526287
2R	10633643	10633867	1	1	FBgn0010388	224	17.0733	2R:10633643..10633867
2R	10635363	10635765	1	1	FBgn0012042	402	21.5942	2R:10635363..10635765
2R	10637387	10638154	1	2		767	1.98213	2R:10637387..10638154
2R	11296376	11296706	1	1	FBgn0014865	330	23.4749	2R:11296376..11296706
2R	11586225	11586558	1	1	FBgn0050080	333	20.8393	2R:11586225..11586558
2R	13031113	13031250	1	1	FBgn0065048	137	3.53464	2R:13031113..13031250
2R	13486344	13486621	1	0		277	161.977	2R:13486344..13486621
2R	13558605	13559066	1	1	FBgn0034259	461	9.37115	2R:13558605..13559066
2R	14268825	14269127	1	0		302	8.8043	2R:14268825..14269127
2R	14269936	14270396	1	1	FBgn0034328	460	6.83762	2R:14269936..14270396
2R	14271480	14271587	1	1	FBgn0034329	107	10.8598	2R:14271480..14271587
2R	14271611	14272036	1	1	FBgn0034329	425	5.14774	2R:14271611..14272036
2R	14274108	14274244	1	1	FBgn0025583	136	16.6782	2R:14274108..14274244
2R	14275811	14276034	1	1	FBgn0040736	223	3.74514	2R:14275811..14276034
2R	14695806	14695834	1	0		28	14.6054	2R:14695806..14695834
2R	14753450	14753784	1	1	FBgn0004240	334	80.263	2R:14753450..14753784
2R	14755145	14755361	1	1	FBgn0034407	216	Inf	2R:14755145..14755361
2R	16413978	16414354	1	1	FBgn0034511	376	20.9684	2R:16413978..16414354
2R	16422383	16422898	1	1	FBgn0034512	515	5.68274	2R:16422383..16422898
2R	16756193	16756445	1	1	FBgn0040653	252	5.18103	2R:16756193..16756445
2R	16757914	16757996	1	1	FBgn0067905	82	19.6225	2R:16757914..16757996
2R	16758059	16758211	1	1	FBgn0067905	152	4.86545	2R:16758059..16758211
2R	17181552	17181667	1	1	FBgn0016726	115	7.98103	2R:17181552..17181667
2R	17585421	17585459	1	1	FBgn0010228	38	4.9619	2R:17585421..17585459
2R	18870117	18870265	1	0		148	2.3179	2R:18870117..18870265
2R	19488427	19488656	1	2		229	49.2404	2R:19488427..19488656
2R	19792989	19793072	1	1	FBgn0015268	83	10.2992	2R:19792989..19793072
2R	19946452	19946658	1	1	FBgn0034967	206	5.0833	2R:19946452..19946658
2R	20791403	20791458	1	1	FBgn0066084	55	8.59038	2R:20791403..20791458
2R	2513590	2513646	1	0		56	3.49019	2R:2513590..2513646
2R	3623032	3623104	1	1	FBgn0042135	72	5.31656	2R:3623032..3623104
2R	4021571	4021624	1	1	FBgn0005648	53	5.19331	2R:4021571..4021624
2R	5474926	5475259	1	1	FBgn0025286	333	4.95862	2R:5474926..5475259
2R	5602752	5602882	1	1	FBgn0010316	130	3.42413	2R:5602752..5602882
2R	5929281	5929356	1	1	FBgn0085249	75	16.9438	2R:5929281..5929356
2R	7296045	7296173	1	0		128	2.78395	2R:7296045..7296173
2R	75259	75387	1	1	FBgn0058127	128	3.05543	2R:75259..75387
2R	8162280	8162293	1	0		13	8.75669	2R:8162280..8162293
2R	8307906	8308222	1	0		316	2.39823	2R:8307906..8308222
2R	8507104	8507269	1	1	FBgn0004435	165	2.30486	2R:8507104..8507269
2R	9144342	9144435	1	1	FBgn0033820	93	2.18851	2R:9144342..9144435
2R	9281973	9282218	1	2		245	38.0608	2R:9281973..9282218
3L	11248107	11248198	1	1	FBgn0041094	91	3.71432	3L:11248107..11248198
3L	16720378	16720619	1	1	FBgn0043578	241	6.42929	3L:16720378..16720619
3L	17488263	17488406	1	1	FBgn0052185	143	Inf	3L:17488263..17488406
3L	17946394	17946484	1	1	FBgn0000568	90	2.72286	3L:17946394..17946484
3L	18820960	18821072	1	1	FBgn0000261	112	10.0915	3L:18820960..18821072
3L	23087731	23087996	1	1	FBgn0024733	265	9.006	3L:23087731..23087996
3L	24028628	24028889	1	1	FBgn0058045	261	4.94218	3L:24028628..24028889
3L	3235751	3235828	1	0		77	6.23647	3L:3235751..3235828
3L	3369571	3370055	1	1	FBgn0010381	484	6.99281	3L:3369571..3370055
3L	7365703	7365784	1	1	FBgn0082598	81	3.3351	3L:7365703..7365784
3L	8526791	8527089	1	1	FBgn0024236	298	2.09742	3L:8526791..8527089
3L	9378020	9378060	1	1	FBgn0001226	40	Inf	3L:9378020..9378060
3L	9448836	9448905	1	1	FBgn0035997	69	4.40208	3L:9448836..9448905
3L	9709535	9709710	1	1	FBgn0045823	175	1.93758	3L:9709535..9709710
3R	11032408	11032525	1	1	FBgn0038299	117	4.56787	3R:11032408..11032525
3R	13493293	13493716	1	0		423	39.264	3R:13493293..13493716
3R	14022325	14022416	1	1	FBgn0011481	91	6.61928	3R:14022325..14022416
3R	1425871	1425957	1	1	FBgn0250753	86	4.69061	3R:1425871..1425957
3R	15151349	15151472	1	1	FBgn0000463	123	1.59303	3R:15151349..15151472
3R	15712255	15712396	1	1	FBgn0002940	141	6.45686	3R:15712255..15712396
3R	16696908	16697426	1	1	FBgn0028396	518	9.38963	3R:16696908..16697426
3R	16698895	16699321	1	1	FBgn0044812	426	4.90528	3R:16698895..16699321
3R	17911248	17911348	1	1	FBgn0038930	100	4.33366	3R:17911248..17911348
3R	18245010	18245054	1	1	FBgn0038964	44	5.39877	3R:18245010..18245054
3R	21524441	21524907	1	1	FBgn0051092	466	2.73609	3R:21524441..21524907
3R	22694626	22694644	1	1	FBgn0001197	18	5.59509	3R:22694626..22694644
3R	22890837	22890994	1	1	FBgn0003495	157	2.32584	3R:22890837..22890994
3R	25319893	25320041	1	1	FBgn0039666	148	13.8748	3R:25319893..25320041
3R	25688766	25688959	1	1	FBgn0039713	193	5.82337	3R:25688766..25688959
3R	26036816	26036929	1	1	FBgn0000276	113	Inf	3R:26036816..26036929
3R	26036954	26037050	1	1	FBgn0000276	96	23.9116	3R:26036954..26037050
3R	26038111	26038296	1	1	FBgn0000277	185	43.7988	3R:26038111..26038296
3R	26244485	26244747	1	1	FBgn0027544	262	16.8331	3R:26244485..26244747
3R	5609944	5610074	1	1	FBgn0002868	130	3.81342	3R:5609944..5610074
3R	627236	627376	1	1	FBgn0037278	140	2.95532	3R:627236..627376
3R	6988429	6988577	1	1	FBgn0027584	148	21.6887	3R:6988429..6988577
3R	6988621	6988869	1	1	FBgn0027584	248	6.0816	3R:6988621..6988869
3R	909722	909850	1	1	FBgn0010313	128	4.21498	3R:909722..909850
3R	9794913	9795050	1	1	FBgn0086364	137	3.25003	3R:9794913..9795050
U	5301782	5301854	1	0		72	5.70651	U:5301782..5301854
U	7316308	7316311	1	0		3	7.47522	U:7316308..7316311
UEXTRA	18719938	18719977	1	0		39	3.61958	UEXTRA:18719938..18719977
UEXTRA	223005	223200	1	0		195	49.9078	UEXTRA:223005..223200
UEXTRA	4587898	4587936	1	0		38	Inf	UEXTRA:4587898..4587936
UEXTRA	7770998	7771050	1	0		52	10.4445	UEXTRA:7770998..7771050
X	10824190	10824261	1	0		71	4.89985	X:10824190..10824261
X	12371467	12371593	1	1	FBgn0062447	126	3.18943	X:12371467..12371593
X	13281859	13282013	1	1	FBgn0030481	154	5.20892	X:13281859..13282013
X	13389687	13389711	1	0		24	3.82603	X:13389687..13389711
X	13640553	13640626	1	1	FBgn0030520	73	3.07031	X:13640553..13640626
X	14093766	14093848	1	1	FBgn0004649	82	5.04577	X:14093766..14093848
X	16807399	16807466	1	1	FBgn0027556	67	6.1431	X:16807399..16807466
X	17771756	17771959	1	1	FBgn0002777	203	2.32811	X:17771756..17771959
X	18026348	18026407	1	1	FBgn0017418	59	3.40165	X:18026348..18026407
X	18283975	18284186	1	1	FBgn0022355	211	17.5341	X:18283975..18284186
X	18387522	18387638	1	1	FBgn0030929	116	12.4379	X:18387522..18387638
X	2318998	2319089	1	0		91	4.67201	X:2318998..2319089
X	3599075	3599146	1	1	FBgn0015286	71	3.07377	X:3599075..3599146
X	5326266	5326482	1	1	FBgn0029766	216	4.94405	X:5326266..5326482
X	7964648	7964755	1	0		107	2.49356	X:7964648..7964755
X	7983059	7983128	1	1	FBgn0029996	69	3.97986	X:7983059..7983128
X	9448684	9448961	1	1	FBgn0030136	277	6.37223	X:9448684..9448961
X	9515667	9515717	1	1	FBgn0030145	50	3.33999	X:9515667..9515717
X	9948517	9948646	1	1	FBgn0004045	129	4.25113	X:9948517..9948646
2L	10056968	10057208	2	1	FBgn0011823	240	1.36143	2L:10056968..10057208
2L	10059737	10059978	2	1	FBgn0011823	241	1.58515	2L:10059737..10059978
2L	10247479	10247762	2	1	FBgn0000229	283	1.56152	2L:10247479..10247762
2L	10304060	10304156	2	1	FBgn0032213	96	1.54844	2L:10304060..10304156
2L	10312618	10312765	2	1	FBgn0032216	147	1.72141	2L:10312618..10312765
2L	10341238	10341508	2	1	FBgn0019932	270	1.64372	2L:10341238..10341508
2L	10384551	10385084	2	2		533	1.43931	2L:10384551..10385084
2L	10438896	10439300	2	1	FBgn0027052	404	1.48087	2L:10438896..10439300
2L	10491819	10492146	2	1	FBgn0086347	327	1.39235	2L:10491819..10492146
2L	10511241	10511667	2	1	FBgn0021953	426	1.36621	2L:10511241..10511667
2L	10704794	10704931	2	1	FBgn0032287	137	1.55927	2L:10704794..10704931
2L	11013189	11013575	2	1	FBgn0032330	386	1.18448	2L:11013189..11013575
2L	11013921	11014042	2	1	FBgn0032330	121	1.2821	2L:11013921..11014042
2L	11074	11358	2	1	FBgn0002121	284	1.37864	2L:11074..11358
2L	11095082	11095096	2	0		14	3.67532	2L:11095082..11095096
2L	11095149	11095314	2	0		165	1.36092	2L:11095149..11095314
2L	1114801	1115299	2	1	FBgn0016926	498	1.59385	2L:1114801..1115299
2L	11508343	11508728	2	1	FBgn0032363	385	1.19404	2L:11508343..11508728
2L	1151718	1151973	2	2		255	1.45217	2L:1151718..1151973
2L	11523298	11523638	2	1	FBgn0028490	340	1.2388	2L:11523298..11523638
2L	11849055	11849190	2	1	FBgn0032381	135	2.13859	2L:11849055..11849190
2L	1200450	1200619	2	1	FBgn0040723	169	1.44194	2L:1200450..1200619
2L	12106560	12106986	2	1	FBgn0027081	426	1.2595	2L:12106560..12106986
2L	12310859	12311103	2	1	FBgn0000114	244	2.1204	2L:12310859..12311103
2L	12461108	12461222	2	1	FBgn0010460	114	1.43988	2L:12461108..12461222
2L	13013099	13013200	2	1	FBgn0021796	101	1.42721	2L:13013099..13013200
2L	13182756	13182777	2	0		21	2.24257	2L:13182756..13182777
2L	13639369	13639484	2	0		115	1.62397	2L:13639369..13639484
2L	13639498	13639640	2	1	FBgn0028546	142	1.87625	2L:13639498..13639640
2L	13844316	13844728	2	1	FBgn0028920	412	2.06849	2L:13844316..13844728
2L	13847704	13847849	2	1	FBgn0028534	145	1.54817	2L:13847704..13847849
2L	13848708	13849042	2	1	FBgn0028533	334	3.25007	2L:13848708..13849042
2L	13850193	13850330	2	1	FBgn0028532	137	2.49766	2L:13850193..13850330
2L	14108046	14108439	2	1	FBgn0028526	393	2.79063	2L:14108046..14108439
2L	14109552	14109763	2	1	FBgn0051769	211	1.82656	2L:14109552..14109763
2L	14743538	14743829	2	1	FBgn0085195	291	1.97439	2L:14743538..14743829
2L	1496938	1497080	2	0		142	1.04949	2L:1496938..1497080
2L	15117653	15118144	2	1	FBgn0001978	491	1.12965	2L:15117653..15118144
2L	16305699	16306037	2	2		338	1.50343	2L:16305699..16306037
2L	16309022	16309287	2	1	FBgn0011708	265	1.52929	2L:16309022..16309287
2L	16450377	16450513	2	1	FBgn0020415	136	1.52168	2L:16450377..16450513
2L	16808930	16808955	2	0		25	2.67862	2L:16808930..16808955
2L	16887099	16887370	2	1	FBgn0040985	271	1.7038	2L:16887099..16887370
2L	17454205	17454368	2	1	FBgn0032638	163	2.73705	2L:17454205..17454368
2L	17474555	17474693	2	1	FBgn0032640	138	2.74703	2L:17474555..17474693
2L	18706019	18706591	2	1	FBgn0025608	572	1.42478	2L:18706019..18706591
2L	18950882	18951338	2	2		456	1.25797	2L:18950882..18951338
2L	19417899	19418281	2	1	FBgn0016675	382	1.59803	2L:19417899..19418281
2L	19488424	19488860	2	2		436	1.55124	2L:19488424..19488860
2L	19497463	19497992	2	1	FBgn0002044	529	1.28031	2L:19497463..19497992
2L	19514466	19514560	2	0		94	2.36322	2L:19514466..19514560
2L	19556096	19556507	2	1	FBgn0041180	411	1.892	2L:19556096..19556507
2L	19567891	19568164	2	1	FBgn0005672	273	1.46202	2L:19567891..19568164
2L	19776234	19776494	2	1	FBgn0032821	260	1.68375	2L:19776234..19776494
2L	1984346	1984865	2	2		519	1.1805	2L:1984346..1984865
2L	19963727	19963844	2	1	FBgn0032835	117	1.44277	2L:19963727..19963844
2L	19965140	19965898	2	2		758	1.54394	2L:19965140..19965898
2L	20082309	20082742	2	1	FBgn0020303	433	1.92856	2L:20082309..20082742
2L	201486	202039	2	1	FBgn0016977	553	1.31321	2L:201486..202039
2L	20750298	20750405	2	0		107	1.30292	2L:20750298..20750405
2L	20788450	20789113	2	2		663	1.48758	2L:20788450..20789113
2L	210771	210855	2	1	FBgn0086902	84	1.5689	2L:210771..210855
2L	21160566	21161003	2	2		437	1.06996	2L:21160566..21161003
2L	21311746	21311789	2	1	FBgn0000370	43	1.41118	2L:21311746..21311789
2L	2136843	2137069	2	1	FBgn0004507	226	1.37893	2L:2136843..2137069
2L	21390920	21391022	2	0		102	1.32092	2L:21390920..21391022
2L	21393181	21393366	2	0		185	1.04536	2L:21393181..21393366
2L	21450230	21450275	2	0		45	2.95548	2L:21450230..21450275
2L	21576583	21576874	2	1	FBgn0032949	291	1.50423	2L:21576583..21576874
2L	21794051	21794162	2	0		111	2.29919	2L:21794051..21794162
2L	22166048	22166381	2	1	FBgn0032979	333	1.30642	2L:22166048..22166381
2L	2226654	2226842	2	2		188	1.63871	2L:2226654..2226842
2L	22368247	22368589	2	1	FBgn0039972	342	1.66799	2L:22368247..22368589
2L	22985181	22985269	2	0		88	1.30937	2L:22985181..22985269
2L	2868402	2868550	2	1	FBgn0031474	148	1.51862	2L:2868402..2868550
2L	2881126	2881230	2	1	FBgn0024947	104	1.62696	2L:2881126..2881230
2L	296991	297450	2	1	FBgn0024352	459	1.23947	2L:296991..297450
2L	318329	318466	2	1	FBgn0031248	137	1.7467	2L:318329..318466
2L	320199	320427	2	1	FBgn0031249	228	1.86797	2L:320199..320427
2L	3451732	3452009	2	1	FBgn0031534	277	1.70496	2L:3451732..3452009
2L	3695028	3695253	2	1	FBgn0031560	225	1.79122	2L:3695028..3695253
2L	3696223	3696471	2	1	FBgn0031561	248	2.16611	2L:3696223..3696471
2L	4004368	4004481	2	1	FBgn0085205	113	1.4177	2L:4004368..4004481
2L	4457370	4457507	2	1	FBgn0010410	137	2.247	2L:4457370..4457507
2L	448255	448478	2	2		223	1.2403	2L:448255..448478
2L	5036665	5036843	2	1	FBgn0000299	178	2.19683	2L:5036665..5036843
2L	5071699	5071985	2	1	FBgn0028696	286	1.50581	2L:5071699..5071985
2L	5185883	5185889	2	1	FBgn0053715	6	1.86881	2L:5185883..5185889
2L	5206513	5206984	2	0		471	1.23913	2L:5206513..5206984
2L	5219039	5219262	2	1	FBgn0003716	223	2.0177	2L:5219039..5219262
2L	5539694	5539839	2	1	FBgn0014189	145	1.72131	2L:5539694..5539839
2L	5947760	5947835	2	0		75	2.24783	2L:5947760..5947835
2L	5973446	5973482	2	1	FBgn0000308	36	3.06534	2L:5973446..5973482
2L	5973548	5973662	2	1	FBgn0000308	114	2.84859	2L:5973548..5973662
2L	5989460	5989940	2	0		480	1.30337	2L:5989460..5989940
2L	6063560	6063650	2	2		90	1.80202	2L:6063560..6063650
2L	6468535	6468758	2	1	FBgn0086705	223	2.34674	2L:6468535..6468758
2L	6616700	6617126	2	1	FBgn0031836	426	1.3045	2L:6616700..6617126
2L	6633432	6633496	2	0		64	3.10135	2L:6633432..6633496
2L	6779018	6779209	2	1	FBgn0015776	191	1.77849	2L:6779018..6779209
2L	6786534	6786654	2	1	FBgn0015776	120	2.74481	2L:6786534..6786654
2L	6926403	6926750	2	0		347	1.67244	2L:6926403..6926750
2L	6966983	6967230	2	1	FBgn0026170	247	2.36555	2L:6966983..6967230
2L	7194906	7195450	2	1	FBgn0031896	544	1.53552	2L:7194906..7195450
2L	7226838	7226963	2	1	FBgn0031899	125	1.6033	2L:7226838..7226963
2L	7437660	7437718	2	1	FBgn0031914	58	1.80948	2L:7437660..7437718
2L	8004531	8004638	2	0		107	3.04839	2L:8004531..8004638
2L	8029820	8030204	2	1	FBgn0031977	384	1.18924	2L:8029820..8030204
2L	8041786	8042127	2	2		341	1.22141	2L:8041786..8042127
2L	8089081	8089404	2	1	FBgn0011219	323	1.47099	2L:8089081..8089404
2L	8089448	8089558	2	1	FBgn0011219	110	2.73519	2L:8089448..8089558
2L	8107673	8107906	2	1	FBgn0011219	233	2.02349	2L:8107673..8107906
2L	8107946	8108010	2	1	FBgn0011219	64	1.8737	2L:8107946..8108010
2L	8108038	8109426	2	1	FBgn0011219	1388	1.46526	2L:8108038..8109426
2L	8212032	8212129	2	1	FBgn0032000	97	1.65038	2L:8212032..8212129
2L	8407916	8408208	2	1	FBgn0020497	292	1.7933	2L:8407916..8408208
2L	8430738	8430953	2	1	FBgn0027932	215	1.27312	2L:8430738..8430953
2L	8676553	8676812	2	1	FBgn0001114	259	1.52786	2L:8676553..8676812
2L	9256978	9257110	2	1	FBgn0028433	132	2.86965	2L:9256978..9257110
2L	9291674	9291799	2	1	FBgn0028433	125	1.168	2L:9291674..9291799
2L	9293013	9293344	2	0		331	1.2197	2L:9293013..9293344
2L	9341351	9341694	2	1	FBgn0026439	343	1.1118	2L:9341351..9341694
2L	9491201	9491741	2	0		540	1.36512	2L:9491201..9491741
2L	9556198	9556279	2	1	FBgn0032129	81	2.58484	2L:9556198..9556279
2L	9683335	9683895	2	0		560	1.60901	2L:9683335..9683895
2L	9747831	9748095	2	1	FBgn0015035	264	1.52127	2L:9747831..9748095
2L	9922669	9922867	2	2		198	1.37374	2L:9922669..9922867
2LHET	19622	19668	2	0		46	2.86705	2LHET:19622..19668
2LHET	19676	19777	2	0		101	1.08295	2LHET:19676..19777
2R	10085624	10085878	2	1	FBgn0050069	254	1.16864	2R:10085624..10085878
2R	10384404	10384834	2	1	FBgn0001332	430	1.56644	2R:10384404..10384834
2R	10766729	10766873	2	2		144	2.05305	2R:10766729..10766873
2R	10766895	10767185	2	2		290	1.37765	2R:10766895..10767185
2R	10850897	10850971	2	1	FBgn0033987	74	2.1076	2R:10850897..10850971
2R	11101754	11101944	2	1	FBgn0033999	190	2.14152	2R:11101754..11101944
2R	11264092	11264610	2	1	FBgn0000996	518	1.1387	2R:11264092..11264610
2R	11993350	11993586	2	1	FBgn0014020	236	1.81621	2R:11993350..11993586
2R	11993707	11994023	2	1	FBgn0014020	316	1.22787	2R:11993707..11994023
2R	12184641	12184676	2	1	FBgn0034110	35	2.9815	2R:12184641..12184676
2R	12184709	12184740	2	1	FBgn0034110	31	1.71524	2R:12184709..12184740
2R	1247927	1248353	2	1	FBgn0033021	426	1.78156	2R:1247927..1248353
2R	12759312	12759367	2	1	FBgn0034162	55	1.70633	2R:12759312..12759367
2R	12839985	12840090	2	1	FBgn0085220	105	2.12649	2R:12839985..12840090
2R	12891029	12891171	2	2		142	1.2175	2R:12891029..12891171
2R	13022390	13022457	2	0		67	1.90629	2R:13022390..13022457
2R	13026948	13027265	2	0		317	1.48815	2R:13026948..13027265
2R	13349481	13349669	2	1	FBgn0028953	188	2.83099	2R:13349481..13349669
2R	13459512	13460034	2	2		522	1.15135	2R:13459512..13460034
2R	13560582	13561275	2	1	FBgn0016059	693	1.31958	2R:13560582..13561275
2R	13754405	13754784	2	1	FBgn0034282	379	1.73717	2R:13754405..13754784
2R	13939994	13940277	2	1	FBgn0034295	283	1.69966	2R:13939994..13940277
2R	14007028	14007317	2	1	FBgn0003520	289	2.00345	2R:14007028..14007317
2R	14026715	14027502	2	1	FBgn0003044	787	1.11448	2R:14026715..14027502
2R	14032844	14033477	2	1	FBgn0003031	633	1.42021	2R:14032844..14033477
2R	14033591	14034637	2	1	FBgn0003031	1046	1.29709	2R:14033591..14034637
2R	14042202	14042691	2	1	FBgn0022238	489	1.60755	2R:14042202..14042691
2R	14055706	14056096	2	1	FBgn0034311	390	1.40407	2R:14055706..14056096
2R	14069904	14070088	2	2		184	1.42051	2R:14069904..14070088
2R	14274262	14274834	2	1	FBgn0025583	572	3.88625	2R:14274262..14274834
2R	14276733	14276959	2	1	FBgn0040735	226	3.21401	2R:14276733..14276959
2R	14277608	14277970	2	2		362	1.99629	2R:14277608..14277970
2R	14424304	14424546	2	1	FBgn0003067	242	1.68058	2R:14424304..14424546
2R	14663145	14663449	2	1	FBgn0034390	304	1.55226	2R:14663145..14663449
2R	14695884	14696131	2	1	FBgn0034394	247	1.89932	2R:14695884..14696131
2R	14720907	14721188	2	1	FBgn0034398	281	1.79117	2R:14720907..14721188
2R	15021086	15021217	2	1	FBgn0027535	131	1.84575	2R:15021086..15021217
2R	15283714	15284071	2	1	FBgn0034443	357	1.29231	2R:15283714..15284071
2R	1529079	1529593	2	1	FBgn0033028	514	1.28608	2R:1529079..1529593
2R	15338979	15339079	2	1	FBgn0003887	100	0.973763	2R:15338979..15339079
2R	15381532	15381672	2	1	FBgn0026378	140	1.45839	2R:15381532..15381672
2R	16130255	16130476	2	2		221	1.86928	2R:16130255..16130476
2R	16148972	16149471	2	2		499	1.74848	2R:16148972..16149471
2R	16196486	16197080	2	1	FBgn0034501	594	1.49434	2R:16196486..16197080
2R	1643411	1643559	2	1	FBgn0022288	148	1.126	2R:1643411..1643559
2R	16559929	16560061	2	1	FBgn0034543	132	1.78353	2R:16559929..16560061
2R	16755986	16756163	2	0		177	3.65648	2R:16755986..16756163
2R	16756489	16756621	2	1	FBgn0040653	132	3.41119	2R:16756489..16756621
2R	16833562	16833877	2	1	FBgn0000044	315	2.52712	2R:16833562..16833877
2R	16883268	16883628	2	1	FBgn0003150	360	1.48108	2R:16883268..16883628
2R	16894912	16895042	2	0		130	2.00322	2R:16894912..16895042
2R	16895084	16895125	2	0		41	1.45418	2R:16895084..16895125
2R	17206864	17207068	2	2		204	2.41507	2R:17206864..17207068
2R	17215782	17215852	2	1	FBgn0086024	70	1.20653	2R:17215782..17215852
2R	17281132	17281225	2	1	FBgn0010415	93	1.55916	2R:17281132..17281225
2R	17281232	17281517	2	1	FBgn0010415	285	1.63832	2R:17281232..17281517
2R	17493172	17493642	2	1	FBgn0034638	470	2.27415	2R:17493172..17493642
2R	17585543	17585794	2	1	FBgn0010228	251	1.7342	2R:17585543..17585794
2R	18546517	18546675	2	1	FBgn0034758	158	1.64664	2R:18546517..18546675
2R	18551768	18552038	2	1	FBgn0034761	270	1.97394	2R:18551768..18552038
2R	18556231	18556355	2	1	FBgn0050269	124	1.39398	2R:18556231..18556355
2R	18881440	18881707	2	1	FBgn0034808	267	1.12512	2R:18881440..18881707
2R	1901390	1901760	2	2		370	1.41245	2R:1901390..1901760
2R	19243620	19243733	2	1	FBgn0050410	113	1.30532	2R:19243620..19243733
2R	19258860	19259027	2	2		167	0.884991	2R:19258860..19259027
2R	19541339	19541474	2	1	FBgn0004795	135	1.40235	2R:19541339..19541474
2R	19542015	19542178	2	1	FBgn0004795	163	1.49644	2R:19542015..19542178
2R	19693881	19694232	2	1	FBgn0010278	351	1.48788	2R:19693881..19694232
2R	19743473	19743742	2	1	FBgn0034918	269	1.12534	2R:19743473..19743742
2R	19872850	19873023	2	1	FBgn0019948	173	2.04592	2R:19872850..19873023
2R	19919055	19919416	2	1	FBgn0013764	361	1.10397	2R:19919055..19919416
2R	19949681	19949867	2	1	FBgn0023170	186	3.30863	2R:19949681..19949867
2R	19960747	19960988	2	1	FBgn0034971	241	1.84035	2R:19960747..19960988
2R	19979599	19979787	2	1	FBgn0023081	188	1.28749	2R:19979599..19979787
2R	20291840	20292021	2	1	FBgn0002787	181	1.77374	2R:20291840..20292021
2R	2062652	2062944	2	1	FBgn0033065	292	1.97969	2R:2062652..2062944
2R	20791216	20791398	2	1	FBgn0066084	182	1.65906	2R:20791216..20791398
2R	20860944	20861078	2	1	FBgn0035090	134	2.11317	2R:20860944..20861078
2R	20877912	20878015	2	1	FBgn0035091	103	1.81741	2R:20877912..20878015
2R	2513699	2513856	2	0		157	1.3984	2R:2513699..2513856
2R	2514081	2514153	2	0		72	3.81626	2R:2514081..2514153
2R	2514269	2514696	2	1	FBgn0004145	427	1.2366	2R:2514269..2514696
2R	2520499	2520562	2	1	FBgn0004145	63	1.96124	2R:2520499..2520562
2R	2548140	2548248	2	1	FBgn0033083	108	2.04747	2R:2548140..2548248
2R	2718789	2719000	2	1	FBgn0085244	211	2.58499	2R:2718789..2719000
2R	2859595	2859758	2	1	FBgn0033121	163	1.27518	2R:2859595..2859758
2R	3039110	3039356	2	1	FBgn0024293	246	1.88839	2R:3039110..3039356
2R	3043957	3044142	2	1	FBgn0002930	185	1.87131	2R:3043957..3044142
2R	3137975	3138209	2	0		234	1.91579	2R:3137975..3138209
2R	3281041	3281249	2	1	FBgn0033162	208	2.80819	2R:3281041..3281249
2R	3354574	3354797	2	1	FBgn0010548	223	1.34444	2R:3354574..3354797
2R	3416644	3416719	2	1	FBgn0033188	75	1.63837	2R:3416644..3416719
2R	3425730	3425904	2	2		174	2.21452	2R:3425730..3425904
2R	3451932	3452096	2	1	FBgn0050499	164	1.8485	2R:3451932..3452096
2R	3554709	3555101	2	2		392	1.56909	2R:3554709..3555101
2R	3562635	3562952	2	2		317	1.2377	2R:3562635..3562952
2R	3606054	3606513	2	1	FBgn0042135	459	1.64276	2R:3606054..3606513
2R	3624600	3624675	2	0		75	2.54098	2R:3624600..3624675
2R	3624822	3625054	2	0		232	1.53693	2R:3624822..3625054
2R	3626250	3626997	2	1	FBgn0050497	747	1.83625	2R:3626250..3626997
2R	3677332	3677506	2	1	FBgn0033221	174	1.3887	2R:3677332..3677506
2R	3878698	3878794	2	1	FBgn0033247	96	1.09149	2R:3878698..3878794
2R	403880	403942	2	1	FBgn0040007	62	2.04434	2R:403880..403942
2R	4356901	4357037	2	0		136	1.94405	2R:4356901..4357037
2R	4439358	4439456	2	0		98	1.38721	2R:4439358..4439456
2R	4604976	4605105	2	1	FBgn0043575	129	3.468	2R:4604976..4605105
2R	4616130	4616522	2	2		392	1.43191	2R:4616130..4616522
2R	4792175	4792548	2	1	FBgn0033342	373	1.54371	2R:4792175..4792548
2R	4812435	4812890	2	1	FBgn0033349	455	1.22229	2R:4812435..4812890
2R	4983868	4983944	2	0		76	1.84317	2R:4983868..4983944
2R	4984421	4984502	2	1	FBgn0033375	81	1.68999	2R:4984421..4984502
2R	5010835	5011158	2	1	FBgn0027561	323	1.53132	2R:5010835..5011158
2R	5096993	5097201	2	1	FBgn0033393	208	1.57241	2R:5096993..5097201
2R	5186984	5187114	2	1	FBgn0028408	130	1.67123	2R:5186984..5187114
2R	5250048	5250184	2	1	FBgn0040775	136	2.57411	2R:5250048..5250184
2R	5322558	5322767	2	1	FBgn0029092	209	1.088	2R:5322558..5322767
2R	5453707	5454165	2	0		458	1.43713	2R:5453707..5454165
2R	5857976	5858168	2	1	FBgn0027619	192	3.0461	2R:5857976..5858168
2R	5881374	5881626	2	0		252	1.16214	2R:5881374..5881626
2R	5882148	5882257	2	0		109	3.01609	2R:5882148..5882257
2R	5883317	5883735	2	1	FBgn0022382	418	1.63914	2R:5883317..5883735
2R	5930647	5930732	2	1	FBgn0085249	85	1.86217	2R:5930647..5930732
2R	5941541	5941899	2	1	FBgn0010385	358	3.34605	2R:5941541..5941899
2R	5958475	5958771	2	2		296	1.11594	2R:5958475..5958771
2R	5986140	5986278	2	1	FBgn0033485	138	3.45493	2R:5986140..5986278
2R	6399086	6399276	2	0		190	1.27702	2R:6399086..6399276
2R	6402530	6402873	2	1	FBgn0005630	343	1.2645	2R:6402530..6402873
2R	6402912	6403107	2	1	FBgn0005630	195	1.71991	2R:6402912..6403107
2R	6414069	6414204	2	1	FBgn0005630	135	1.66899	2R:6414069..6414204
2R	6422354	6422449	2	1	FBgn0005630	95	1.43325	2R:6422354..6422449
2R	6617079	6617183	2	1	FBgn0033543	104	1.0991	2R:6617079..6617183
2R	704665	705020	2	1	FBgn0032999	355	1.41337	2R:704665..705020
2R	7135991	7136131	2	1	FBgn0085256	140	1.7057	2R:7135991..7136131
2R	716851	716998	2	1	FBgn0033000	147	2.31713	2R:716851..716998
2R	7192974	7193319	2	2		345	1.40749	2R:7192974..7193319
2R	7225143	7225406	2	1	FBgn0043470	263	1.8856	2R:7225143..7225406
2R	7340912	7340991	2	1	FBgn0000581	79	1.86619	2R:7340912..7340991
2R	7561895	7562290	2	1	FBgn0050035	395	1.28555	2R:7561895..7562290
2R	7780628	7780704	2	1	FBgn0015543	76	2.63043	2R:7780628..7780704
2R	7782383	7782486	2	1	FBgn0000556	103	2.97703	2R:7782383..7782486
2R	8054589	8054927	2	1	FBgn0014184	338	2.68749	2R:8054589..8054927
2R	8075531	8075978	2	1	FBgn0025454	447	1.50757	2R:8075531..8075978
2R	8087335	8087480	2	1	FBgn0033699	145	2.22911	2R:8087335..8087480
2R	8161502	8161945	2	1	FBgn0000253	443	1.56796	2R:8161502..8161945
2R	8161966	8162095	2	1	FBgn0000253	129	1.90763	2R:8161966..8162095
2R	8162152	8162215	2	0		63	1.55383	2R:8162152..8162215
2R	8516155	8516626	2	1	FBgn0033757	471	1.11956	2R:8516155..8516626
2R	8651132	8651210	2	1	FBgn0033774	78	2.23459	2R:8651132..8651210
2R	8764867	8765099	2	1	FBgn0013305	232	2.20213	2R:8764867..8765099
2R	9063653	9064016	2	1	FBgn0033802	363	1.48046	2R:9063653..9064016
2R	9108268	9108791	2	2		523	1.89726	2R:9108268..9108791
2R	9326817	9327057	2	1	FBgn0013765	240	1.2239	2R:9326817..9327057
2R	9435730	9436081	2	1	FBgn0053156	351	1.37803	2R:9435730..9436081
2R	9458964	9459309	2	1	FBgn0033857	345	2.28478	2R:9458964..9459309
2R	9728841	9729251	2	1	FBgn0033875	410	1.40863	2R:9728841..9729251
2R	9752336	9752615	2	1	FBgn0013733	279	2.74129	2R:9752336..9752615
2R	982102	982599	2	1	FBgn0033005	497	1.38402	2R:982102..982599
2R	9834528	9835380	2	1	FBgn0026611	852	1.80008	2R:9834528..9835380
2RHET	1463881	1463926	2	0		45	2.02944	2RHET:1463881..1463926
2RHET	1545358	1545663	2	0		305	2.01455	2RHET:1545358..1545663
3L	10088825	10089035	2	1	FBgn0036068	210	1.67689	3L:10088825..10089035
3L	10891521	10891657	2	1	FBgn0036111	136	1.6101	3L:10891521..10891657
3L	11029494	11029597	2	1	FBgn0036115	103	1.81883	3L:11029494..11029597
3L	11072450	11073388	2	1	FBgn0020412	938	1.30206	3L:11072450..11073388
3L	11245394	11245727	2	1	FBgn0041094	333	1.77715	3L:11245394..11245727
3L	11247584	11247728	2	1	FBgn0041094	144	2.45643	3L:11247584..11247728
3L	11249118	11249154	2	0		36	1.74661	3L:11249118..11249154
3L	11622760	11623103	2	1	FBgn0042138	343	1.55921	3L:11622760..11623103
3L	11826306	11826529	2	1	FBgn0000404	223	3.24525	3L:11826306..11826529
3L	12136541	12136788	2	1	FBgn0036258	247	1.28061	3L:12136541..12136788
3L	12176354	12176468	2	1	FBgn0027843	114	1.29809	3L:12176354..12176468
3L	12264750	12265212	2	1	FBgn0036272	462	1.41857	3L:12264750..12265212
3L	12408100	12408356	2	1	FBgn0020655	256	1.3248	3L:12408100..12408356
3L	12512554	12512617	2	1	FBgn0041775	63	1.38118	3L:12512554..12512617
3L	1329403	1329634	2	1	FBgn0010246	231	1.46428	3L:1329403..1329634
3L	13349831	13349980	2	1	FBgn0040813	149	2.4752	3L:13349831..13349980
3L	1339202	1339830	2	2		628	1.30593	3L:1339202..1339830
3L	13475980	13476155	2	1	FBgn0086708	175	2.267	3L:13475980..13476155
3L	13495474	13495596	2	1	FBgn0036373	122	1.37445	3L:13495474..13495596
3L	14063606	14064006	2	0		400	1.48	3L:14063606..14064006
3L	14532941	14533545	2	1	FBgn0026409	604	1.2973	3L:14532941..14533545
3L	14795926	14795989	2	1	FBgn0001120	63	2.22169	3L:14795926..14795989
3L	14874760	14874874	2	1	FBgn0036454	114	3.20672	3L:14874760..14874874
3L	15131193	15131333	2	1	FBgn0014002	140	1.89539	3L:15131193..15131333
3L	15506061	15506304	2	1	FBgn0000565	243	1.44597	3L:15506061..15506304
3L	1555341	1555729	2	1	FBgn0035232	388	1.38696	3L:1555341..1555729
3L	16031485	16031607	2	1	FBgn0003691	122	1.4166	3L:16031485..16031607
3L	16088672	16089025	2	1	FBgn0036566	353	1.07504	3L:16088672..16089025
3L	16346312	16346463	2	2		151	1.65598	3L:16346312..16346463
3L	16397459	16398020	2	1	FBgn0014163	561	1.50409	3L:16397459..16398020
3L	16556718	16557021	2	1	FBgn0026061	303	1.51098	3L:16556718..16557021
3L	16601095	16601200	2	1	FBgn0042177	105	1.64906	3L:16601095..16601200
3L	1715736	1715983	2	1	FBgn0027594	247	1.65591	3L:1715736..1715983
3L	17389111	17389540	2	1	FBgn0027660	429	1.36476	3L:17389111..17389540
3L	17393404	17393683	2	1	FBgn0026197	279	1.80263	3L:17393404..17393683
3L	17519949	17520242	2	1	FBgn0036735	293	2.2299	3L:17519949..17520242
3L	17539669	17539762	2	1	FBgn0036736	93	1.38029	3L:17539669..17539762
3L	17623302	17623592	2	1	FBgn0036741	290	2.37762	3L:17623302..17623592
3L	17631198	17631598	2	1	FBgn0004401	400	1.21711	3L:17631198..17631598
3L	1778444	1778870	2	0		426	1.44348	3L:1778444..1778870
3L	17790856	17791208	2	1	FBgn0052190	352	1.60749	3L:17790856..17791208
3L	17876402	17876968	2	2		566	1.52105	3L:17876402..17876968
3L	17945258	17945840	2	1	FBgn0000568	582	1.03343	3L:17945258..17945840
3L	17946507	17946666	2	1	FBgn0000568	159	1.23187	3L:17946507..17946666
3L	1860365	1860737	2	1	FBgn0004636	372	1.73436	3L:1860365..1860737
3L	1861558	1861635	2	1	FBgn0004636	77	3.04888	3L:1861558..1861635
3L	18743386	18743864	2	1	FBgn0036813	478	1.09615	3L:18743386..18743864
3L	18791817	18791983	2	0		166	1.421	3L:18791817..18791983
3L	18821722	18822284	2	1	FBgn0036816	562	1.05769	3L:18821722..18822284
3L	19135223	19135301	2	0		78	1.43697	3L:19135223..19135301
3L	19884032	19884280	2	0		248	2.11065	3L:19884032..19884280
3L	19884322	19884428	2	0		106	1.83037	3L:19884322..19884428
3L	19884512	19884625	2	1	FBgn0014037	113	2.67167	3L:19884512..19884625
3L	19925160	19925516	2	1	FBgn0036921	356	2.38701	3L:19925160..19925516
3L	19990383	19990683	2	1	FBgn0013303	300	1.50345	3L:19990383..19990683
3L	20352931	20353051	2	1	FBgn0011425	120	1.33689	3L:20352931..20353051
3L	20431369	20431470	2	2		101	1.206	3L:20431369..20431470
3L	20827650	20828276	2	1	FBgn0000275	626	1.16126	3L:20827650..20828276
3L	21440939	21441124	2	1	FBgn0086377	185	1.4227	3L:21440939..21441124
3L	21533475	21533786	2	1	FBgn0028663	311	1.27108	3L:21533475..21533786
3L	225176	225612	2	1	FBgn0053229	436	1.09485	3L:225176..225612
3L	2252805	2253069	2	1	FBgn0035321	264	1.49814	3L:2252805..2253069
3L	22861714	22861978	2	1	FBgn0010348	264	1.27144	3L:22861714..22861978
3L	23140823	23140946	2	1	FBgn0052350	123	1.86432	3L:23140823..23140946
3L	23332495	23332787	2	1	FBgn0052230	292	2.27676	3L:23332495..23332787
3L	23709468	23709778	2	0		310	1.20093	3L:23709468..23709778
3L	23934329	23934373	2	0		44	1.50873	3L:23934329..23934373
3L	2492541	2492619	2	1	FBgn0035346	78	1.67352	3L:2492541..2492619
3L	2499370	2499619	2	1	FBgn0035348	249	1.77241	3L:2499370..2499619
3L	2508238	2508326	2	1	FBgn0010905	88	1.98764	3L:2508238..2508326
3L	2556299	2556485	2	1	FBgn0010909	186	1.48403	3L:2556299..2556485
3L	2595225	2595624	2	1	FBgn0016794	399	1.78413	3L:2595225..2595624
3L	2641660	2641891	2	1	FBgn0035357	231	1.96394	3L:2641660..2641891
3L	2769217	2769371	2	0		154	1.60753	3L:2769217..2769371
3L	3195133	3195189	2	1	FBgn0001233	56	1.69538	3L:3195133..3195189
3L	3210972	3211413	2	2		441	1.0537	3L:3210972..3211413
3L	3235865	3235941	2	0		76	1.3356	3L:3235865..3235941
3L	3236798	3237200	2	1	FBgn0035425	402	1.40077	3L:3236798..3237200
3L	3368019	3368138	2	1	FBgn0004167	119	1.43142	3L:3368019..3368138
3L	3370419	3370503	2	0		84	0.846126	3L:3370419..3370503
3L	3428653	3429006	2	1	FBgn0026259	353	1.60711	3L:3428653..3429006
3L	3471542	3471855	2	1	FBgn0052267	313	1.07559	3L:3471542..3471855
3L	3717248	3717445	2	1	FBgn0052264	197	1.25866	3L:3717248..3717445
3L	3839921	3840256	2	1	FBgn0004875	335	1.95506	3L:3839921..3840256
3L	4245905	4246271	2	1	FBgn0011692	366	1.89995	3L:4245905..4246271
3L	4320939	4321362	2	2		423	1.57267	3L:4320939..4321362
3L	4323874	4324002	2	1	FBgn0035533	128	2.16942	3L:4323874..4324002
3L	4419993	4420666	2	1	FBgn0035542	673	1.43162	3L:4419993..4420666
3L	5152448	5152694	2	0		246	1.08116	3L:5152448..5152694
3L	5743481	5743646	2	1	FBgn0015657	165	1.80302	3L:5743481..5743646
3L	6584935	6585256	2	1	FBgn0042185	321	1.52341	3L:6584935..6585256
3L	6747066	6747451	2	2		385	2.01083	3L:6747066..6747451
3L	6787495	6787644	2	0		149	1.79309	3L:6787495..6787644
3L	6950017	6950141	2	2		124	1.38776	3L:6950017..6950141
3L	7427014	7427056	2	1	FBgn0014011	42	2.71624	3L:7427014..7427056
3L	7644788	7645170	2	2		382	1.77107	3L:7644788..7645170
3L	7809176	7809317	2	1	FBgn0016694	141	1.89801	3L:7809176..7809317
3L	7889205	7889398	2	1	FBgn0003041	193	1.90222	3L:7889205..7889398
3L	7968535	7968740	2	1	FBgn0035829	205	1.26399	3L:7968535..7968740
3L	8043188	8043705	2	1	FBgn0011817	517	1.52188	3L:8043188..8043705
3L	8114350	8114438	2	1	FBgn0026252	88	5.80429	3L:8114350..8114438
3L	8114462	8114638	2	2		176	1.68774	3L:8114462..8114638
3L	8300220	8300482	2	1	FBgn0035871	262	1.49349	3L:8300220..8300482
3L	8395204	8395369	2	1	FBgn0053057	165	1.24178	3L:8395204..8395369
3L	8421376	8421719	2	1	FBgn0020224	343	1.59439	3L:8421376..8421719
3L	8426020	8426277	2	0		257	1.84597	3L:8426020..8426277
3L	8431884	8432902	2	0		1018	1.75749	3L:8431884..8432902
3L	8530532	8531128	2	1	FBgn0035909	596	1.33509	3L:8530532..8531128
3L	8548796	8548929	2	0		133	1.37164	3L:8548796..8548929
3L	8720481	8720814	2	1	FBgn0000357	333	1.52527	3L:8720481..8720814
3L	8721944	8722255	2	1	FBgn0000355	311	1.67744	3L:8721944..8722255
3L	8723448	8723763	2	1	FBgn0000358	315	2.37631	3L:8723448..8723763
3L	8725560	8725711	2	1	FBgn0000356	151	1.50871	3L:8725560..8725711
3L	894938	895346	2	0		408	1.12909	3L:894938..895346
3L	8983963	8984256	2	1	FBgn0016070	293	1.78589	3L:8983963..8984256
3L	9060279	9060628	2	0		349	0.993333	3L:9060279..9060628
3L	9089970	9090121	2	1	FBgn0040827	151	2.92304	3L:9089970..9090121
3L	9363103	9363408	2	2		305	1.22821	3L:9363103..9363408
3L	9370263	9370464	2	1	FBgn0001225	201	1.69569	3L:9370263..9370464
3L	9377876	9377932	2	1	FBgn0001226	56	2.13745	3L:9377876..9377932
3L	9394308	9394474	2	1	FBgn0015218	166	2.09945	3L:9394308..9394474
3L	9416379	9416578	2	1	FBgn0023129	199	2.09613	3L:9416379..9416578
3L	9417429	9417948	2	1	FBgn0023129	519	1.92783	3L:9417429..9417948
3L	9431450	9431863	2	1	FBgn0040305	413	1.23812	3L:9431450..9431863
3L	9631958	9632160	2	1	FBgn0036022	202	1.80794	3L:9631958..9632160
3L	9676755	9676923	2	1	FBgn0036030	168	1.46848	3L:9676755..9676923
3L	9886000	9886421	2	3		421	1.78326	3L:9886000..9886421
3LHET	2265204	2265388	2	0		184	0.941125	3LHET:2265204..2265388
3R	10392258	10392632	2	1	FBgn0051313	374	2.01949	3R:10392258..10392632
3R	10394815	10395088	2	1	FBgn0004629	273	2.00407	3R:10394815..10395088
3R	10469879	10470467	2	1	FBgn0086686	588	1.87795	3R:10469879..10470467
3R	10558099	10558466	2	1	FBgn0011217	367	1.351	3R:10558099..10558466
3R	10558956	10559103	2	1	FBgn0011217	147	2.40868	3R:10558956..10559103
3R	10711658	10711764	2	1	FBgn0038269	106	1.41417	3R:10711658..10711764
3R	10996416	10996996	2	1	FBgn0038294	580	1.29319	3R:10996416..10996996
3R	11001223	11001269	2	0		46	1.63317	3R:11001223..11001269
3R	11047958	11048073	2	2		115	1.05825	3R:11047958..11048073
3R	11068427	11068520	2	1	FBgn0001219	93	1.8099	3R:11068427..11068520
3R	11096380	11096644	2	1	FBgn0000283	264	1.84479	3R:11096380..11096644
3R	11241652	11241917	2	1	FBgn0041188	265	1.57438	3R:11241652..11241917
3R	11267746	11267916	2	1	FBgn0000047	170	1.69314	3R:11267746..11267916
3R	11333709	11333816	2	1	FBgn0038346	107	1.54801	3R:11333709..11333816
3R	11522006	11522341	2	1	FBgn0038353	335	1.70048	3R:11522006..11522341
3R	117954	118100	2	2		146	3.21178	3R:117954..118100
3R	11829711	11829805	2	1	FBgn0003507	94	1.18586	3R:11829711..11829805
3R	12283984	12284067	2	1	FBgn0250754	83	1.07237	3R:12283984..12284067
3R	12462855	12463049	2	1	FBgn0000634	194	1.83242	3R:12462855..12463049
3R	12832783	12832957	2	1	FBgn0038465	174	2.31155	3R:12832783..12832957
3R	12859234	12859623	2	0		389	1.26531	3R:12859234..12859623
3R	12913579	12913715	2	0		136	1.66187	3R:12913579..12913715
3R	13494860	13495231	2	2		371	1.08139	3R:13494860..13495231
3R	135270	135755	2	2		485	1.39283	3R:135270..135755
3R	14018804	14018917	2	0		113	3.03114	3R:14018804..14018917
3R	14022742	14022884	2	1	FBgn0011481	142	1.33329	3R:14022742..14022884
3R	14073933	14074091	2	1	FBgn0020238	158	1.96103	3R:14073933..14074091
3R	14215940	14216387	2	1	FBgn0028670	447	1.50558	3R:14215940..14216387
3R	1458816	1459048	2	1	FBgn0051549	232	1.47204	3R:1458816..1459048
3R	14808169	14808556	2	1	FBgn0022338	387	1.3981	3R:14808169..14808556
3R	14853591	14853758	2	1	FBgn0027785	167	2.06051	3R:14853591..14853758
3R	14985434	14985708	2	2		274	1.74465	3R:14985434..14985708
3R	15043568	15043647	2	1	FBgn0026158	79	1.54203	3R:15043568..15043647
3R	1504472	1504758	2	0		286	2.06782	3R:1504472..1504758
3R	1505031	1505322	2	0		291	1.53324	3R:1505031..1505322
3R	15438008	15438177	2	1	FBgn0038718	169	1.27838	3R:15438008..15438177
3R	16186188	16186383	2	1	FBgn0038790	195	1.48963	3R:16186188..16186383
3R	16360873	16361969	2	2		1096	1.52399	3R:16360873..16361969
3R	16385422	16385603	2	2		181	1.68164	3R:16385422..16385603
3R	16400907	16401213	2	1	FBgn0038805	306	1.38649	3R:16400907..16401213
3R	16411813	16412080	2	1	FBgn0014029	267	1.77959	3R:16411813..16412080
3R	16633775	16633967	2	0		192	2.73813	3R:16633775..16633967
3R	16634022	16634136	2	0		114	2.17268	3R:16634022..16634136
3R	16645343	16645760	2	1	FBgn0038829	417	1.36232	3R:16645343..16645760
3R	16799635	16799803	2	1	FBgn0002921	168	2.30486	3R:16799635..16799803
3R	16799932	16799994	2	1	FBgn0002921	62	1.54031	3R:16799932..16799994
3R	16800062	16800228	2	1	FBgn0002921	166	1.59998	3R:16800062..16800228
3R	16800281	16800517	2	1	FBgn0002921	236	1.24403	3R:16800281..16800517
3R	16941263	16941532	2	1	FBgn0015790	269	1.30462	3R:16941263..16941532
3R	16946074	16946218	2	1	FBgn0023423	144	2.91816	3R:16946074..16946218
3R	16952715	16952789	2	1	FBgn0023423	74	2.0714	3R:16952715..16952789
3R	17123791	17124246	2	1	FBgn0001234	455	1.14618	3R:17123791..17124246
3R	17446742	17447237	2	1	FBgn0011766	495	1.58922	3R:17446742..17447237
3R	17676422	17676706	2	0		284	1.34019	3R:17676422..17676706
3R	17910947	17911223	2	1	FBgn0038930	276	1.70836	3R:17910947..17911223
3R	17913171	17913437	2	1	FBgn0040582	266	3.13609	3R:17913171..17913437
3R	1827688	1827826	2	0		138	1.67784	3R:1827688..1827826
3R	18407690	18407980	2	2		290	1.46601	3R:18407690..18407980
3R	18445467	18445548	2	1	FBgn0038996	81	2.00529	3R:18445467..18445548
3R	18511019	18511280	2	1	FBgn0046114	261	1.32178	3R:18511019..18511280
3R	1851789	1852134	2	1	FBgn0037396	345	3.49438	3R:1851789..1852134
3R	18537009	18537291	2	0		282	1.65671	3R:18537009..18537291
3R	18949541	18950021	2	2		480	1.28998	3R:18949541..18950021
3R	19012158	19012749	2	1	FBgn0000338	591	1.40619	3R:19012158..19012749
3R	19513786	19513886	2	1	FBgn0039102	100	2.91322	3R:19513786..19513886
3R	19557032	19557416	2	2		384	1.67088	3R:19557032..19557416
3R	19576617	19576812	2	2		195	1.37966	3R:19576617..19576812
3R	19576885	19576978	2	1	FBgn0039110	93	1.18114	3R:19576885..19576978
3R	19719888	19719980	2	1	FBgn0016754	92	1.20666	3R:19719888..19719980
3R	19752043	19752131	2	2		88	1.84827	3R:19752043..19752131
3R	19761427	19762023	2	2		596	1.50177	3R:19761427..19762023
3R	19871976	19872118	2	1	FBgn0005649	142	1.6409	3R:19871976..19872118
3R	19935605	19935750	2	2		145	1.85295	3R:19935605..19935750
3R	19966529	19966693	2	1	FBgn0039154	164	1.76024	3R:19966529..19966693
3R	20014711	20014892	2	1	FBgn0039164	181	1.3598	3R:20014711..20014892
3R	20074041	20074199	2	1	FBgn0043884	158	0.987797	3R:20074041..20074199
3R	20074241	20074314	2	1	FBgn0043884	73	2.38697	3R:20074241..20074314
3R	20140369	20140710	2	1	FBgn0028471	341	1.55692	3R:20140369..20140710
3R	20346185	20346610	2	1	FBgn0003134	425	1.39684	3R:20346185..20346610
3R	21071642	21072105	2	1	FBgn0039300	463	1.14745	3R:21071642..21072105
3R	21177427	21177747	2	1	FBgn0004509	320	1.67769	3R:21177427..21177747
3R	21331409	21331792	2	1	FBgn0039342	383	1.46517	3R:21331409..21331792
3R	21426714	21426912	2	1	FBgn0011666	198	1.53547	3R:21426714..21426912
3R	21525266	21525370	2	1	FBgn0051092	104	1.82418	3R:21525266..21525370
3R	21525392	21525634	2	1	FBgn0051092	242	2.12382	3R:21525392..21525634
3R	21676088	21676503	2	1	FBgn0040602	415	1.0403	3R:21676088..21676503
3R	2185174	2185244	2	1	FBgn0014001	70	1.9138	3R:2185174..2185244
3R	22012961	22013136	2	1	FBgn0039417	175	1.03766	3R:22012961..22013136
3R	227507	227741	2	2		234	1.40012	3R:227507..227741
3R	22847790	22847906	2	1	FBgn0039475	116	2.57287	3R:22847790..22847906
3R	23082314	23082925	2	1	FBgn0010328	611	1.17292	3R:23082314..23082925
3R	232011	232288	2	1	FBgn0037245	277	1.38916	3R:232011..232288
3R	23483448	23483569	2	1	FBgn0002772	121	1.16628	3R:23483448..23483569
3R	23483628	23483685	2	1	FBgn0002772	57	2.68289	3R:23483628..23483685
3R	23769367	23769444	2	1	FBgn0039561	77	2.62502	3R:23769367..23769444
3R	24144104	24145270	2	1	FBgn0040108	1166	1.57294	3R:24144104..24145270
3R	24145941	24146233	2	1	FBgn0040108	292	1.67393	3R:24145941..24146233
3R	24633665	24633922	2	1	FBgn0005642	257	1.12904	3R:24633665..24633922
3R	24963420	24963760	2	2		340	1.74902	3R:24963420..24963760
3R	24975450	24975595	2	1	FBgn0014869	145	2.22156	3R:24975450..24975595
3R	24975618	24975681	2	2		63	2.55242	3R:24975618..24975681
3R	24977790	24977925	2	1	FBgn0041186	135	1.85249	3R:24977790..24977925
3R	25080649	25081075	2	1	FBgn0003525	426	2.19741	3R:25080649..25081075
3R	25316264	25316413	2	2		149	2.47944	3R:25316264..25316413
3R	25629999	25630228	2	2		229	1.38899	3R:25629999..25630228
3R	26215933	26216356	2	1	FBgn0015221	423	1.43985	3R:26215933..26216356
3R	26651857	26652294	2	1	FBgn0027598	437	1.35945	3R:26651857..26652294
3R	26881842	26882205	2	1	FBgn0002413	363	1.53984	3R:26881842..26882205
3R	26882213	26882265	2	1	FBgn0002413	52	1.6784	3R:26882213..26882265
3R	27054821	27055107	2	1	FBgn0039831	286	1.65407	3R:27054821..27055107
3R	27423814	27424070	2	0		256	1.37473	3R:27423814..27424070
3R	27424089	27424472	2	1	FBgn0039858	383	1.37737	3R:27424089..27424472
3R	27616801	27616875	2	1	FBgn0039877	74	8.11892	3R:27616801..27616875
3R	2880079	2880327	2	1	FBgn0024289	248	1.63164	3R:2880079..2880327
3R	291078	291745	2	1	FBgn0051523	667	1.32225	3R:291078..291745
3R	2914267	2914565	2	1	FBgn0003884	298	1.17656	3R:2914267..2914565
3R	4087959	4088153	2	1	FBgn0010173	194	1.94965	3R:4087959..4088153
3R	4172940	4173137	2	1	FBgn0037580	197	1.47281	3R:4172940..4173137
3R	4178129	4178546	2	1	FBgn0037582	417	1.38488	3R:4178129..4178546
3R	4485745	4486022	2	1	FBgn0000171	277	1.8745	3R:4485745..4486022
3R	4642490	4642753	2	0		263	1.88982	3R:4642490..4642753
3R	4642925	4643360	2	0		435	1.58377	3R:4642925..4643360
3R	4869896	4869999	2	1	FBgn0014018	103	1.74127	3R:4869896..4869999
3R	5059860	5060002	2	1	FBgn0003165	142	1.44784	3R:5059860..5060002
3R	5064202	5064483	2	1	FBgn0000412	281	1.92853	3R:5064202..5064483
3R	5184026	5184287	2	1	FBgn0053936	261	1.61073	3R:5184026..5184287
3R	5184509	5185091	2	1	FBgn0053936	582	1.62215	3R:5184509..5185091
3R	5185204	5185352	2	0		148	2.20799	3R:5185204..5185352
3R	5185556	5185953	2	0		397	1.46036	3R:5185556..5185953
3R	5187780	5187931	2	0		151	1.25883	3R:5187780..5187931
3R	5228134	5228378	2	2		244	1.3187	3R:5228134..5228378
3R	5258092	5258205	2	1	FBgn0026188	113	2.47939	3R:5258092..5258205
3R	5274929	5275186	2	1	FBgn0026188	257	1.11241	3R:5274929..5275186
3R	5395879	5396031	2	0		152	2.02513	3R:5395879..5396031
3R	5604496	5604849	2	1	FBgn0037752	353	1.55186	3R:5604496..5604849
3R	5928593	5928752	2	1	FBgn0028734	159	1.69261	3R:5928593..5928752
3R	5928803	5929050	2	1	FBgn0028734	247	3.19271	3R:5928803..5929050
3R	6683563	6683977	2	2		414	1.35366	3R:6683563..6683977
3R	6696619	6696782	2	1	FBgn0011768	163	3.03664	3R:6696619..6696782
3R	7050008	7050143	2	1	FBgn0086057	135	2.11844	3R:7050008..7050143
3R	7050563	7050901	2	1	FBgn0020910	338	1.70174	3R:7050563..7050901
3R	7241623	7241985	2	2		362	1.26906	3R:7241623..7241985
3R	7278510	7278713	2	1	FBgn0037906	203	1.48665	3R:7278510..7278713
3R	7450638	7450686	2	1	FBgn0037922	48	1.37824	3R:7450638..7450686
3R	7578511	7578701	2	1	FBgn0017581	190	1.43175	3R:7578511..7578701
3R	7840470	7840889	2	2		419	1.25608	3R:7840470..7840889
3R	8233686	8233852	2	1	FBgn0038038	166	1.48211	3R:8233686..8233852
3R	8501584	8501862	2	1	FBgn0038074	278	2.09271	3R:8501584..8501862
3R	8810157	8810388	2	1	FBgn0038100	231	1.79902	3R:8810157..8810388
3R	8847370	8847439	2	1	FBgn0020496	69	1.75785	3R:8847370..8847439
3R	8847475	8847565	2	0		90	1.6405	3R:8847475..8847565
3R	8851529	8851891	2	1	FBgn0020496	362	1.21055	3R:8851529..8851891
3R	8882217	8882481	2	1	FBgn0027049	264	1.86851	3R:8882217..8882481
3R	909634	909680	2	1	FBgn0010313	46	1.48645	3R:909634..909680
3R	9461411	9461546	2	1	FBgn0086897	135	1.97074	3R:9461411..9461546
3R	9461793	9462014	2	1	FBgn0086897	221	2.46366	3R:9461793..9462014
3R	9463473	9464186	2	1	FBgn0053328	713	1.83741	3R:9463473..9464186
3R	9466565	9467014	2	1	FBgn0086897	449	1.83	3R:9466565..9467014
3R	9467744	9467875	2	1	FBgn0086897	131	1.61885	3R:9467744..9467875
3R	9517452	9517761	2	1	FBgn0024555	309	1.47498	3R:9517452..9517761
3R	9794025	9794144	2	1	FBgn0086364	119	2.02187	3R:9794025..9794144
3R	9794192	9794210	2	1	FBgn0086364	18	2.57148	3R:9794192..9794210
3RHET	162218	162374	2	0		156	2.14548	3RHET:162218..162374
3RHET	1898553	1898801	2	0		248	1.80058	3RHET:1898553..1898801
4	1089131	1089244	2	1	FBgn0087002	113	1.49504	4:1089131..1089244
4	286016	286061	2	0		45	1.35948	4:286016..286061
4	480374	480804	2	1	FBgn0026262	430	1.1346	4:480374..480804
4	491633	492144	2	1	FBgn0039908	511	1.34236	4:491633..492144
4	496387	496428	2	0		41	1.45767	4:496387..496428
4	712402	712659	2	1	FBgn0026199	257	1.18941	4:712402..712659
4	936200	936345	2	1	FBgn0023213	145	2.50899	4:936200..936345
DMEL_MITOCHONDRION_GENOME	1053	1101	2	0		48	1.4812	DMEL_MITOCHONDRION_GENOME:1053..1101
DMEL_MITOCHONDRION_GENOME	12307	12390	2	0		83	2.00469	DMEL_MITOCHONDRION_GENOME:12307..12390
U	1188680	1188723	2	0		43	2.36364	U:1188680..1188723
U	2093491	2093537	2	0		46	2.29924	U:2093491..2093537
U	3542594	3542675	2	0		81	2.52672	U:3542594..3542675
U	4340385	4340550	2	0		165	1.79358	U:4340385..4340550
U	5289164	5289359	2	0		195	1.86075	U:5289164..5289359
U	5289560	5289628	2	0		68	1.39938	U:5289560..5289628
U	5289648	5289714	2	0		66	1.43692	U:5289648..5289714
U	5290170	5290234	2	0		64	1.39477	U:5290170..5290234
U	5290271	5290489	2	0		218	1.52	U:5290271..5290489
U	5290652	5290747	2	0		95	1.73194	U:5290652..5290747
U	5292009	5292079	2	0		70	2.06727	U:5292009..5292079
U	5292177	5292245	2	0		68	2.46889	U:5292177..5292245
U	5292588	5292656	2	0		68	1.82078	U:5292588..5292656
U	5292739	5292807	2	0		68	1.48848	U:5292739..5292807
U	5293704	5293772	2	0		68	1.51303	U:5293704..5293772
U	5293839	5293956	2	0		117	1.42694	U:5293839..5293956
U	5295481	5295548	2	0		67	1.96875	U:5295481..5295548
U	5295630	5295741	2	0		111	1.7973	U:5295630..5295741
U	5296384	5296443	2	0		59	1.76658	U:5296384..5296443
U	5297440	5297625	2	0		185	1.51311	U:5297440..5297625
U	5297683	5297748	2	0		65	1.64476	U:5297683..5297748
U	5298277	5298344	2	0		67	1.34897	U:5298277..5298344
U	5298886	5298950	2	0		64	1.63772	U:5298886..5298950
U	5299758	5299840	2	0		82	1.9308	U:5299758..5299840
U	5300053	5300121	2	0		68	1.39519	U:5300053..5300121
U	5300387	5300478	2	0		91	1.53075	U:5300387..5300478
U	5300480	5300548	2	0		68	1.62359	U:5300480..5300548
U	5300554	5300767	2	0		213	1.75144	U:5300554..5300767
U	5300897	5300941	2	0		44	2.80321	U:5300897..5300941
U	5301119	5301187	2	0		68	1.47882	U:5301119..5301187
U	5301575	5301669	2	0		94	3.31019	U:5301575..5301669
U	5903129	5903167	2	0		38	1.98647	U:5903129..5903167
U	6631519	6631532	2	0		13	3.36385	U:6631519..6631532
U	7444850	7444911	2	1	FBgn0085755	61	1.62	U:7444850..7444911
U	7528990	7529110	2	0		120	1.49136	U:7528990..7529110
U	7891043	7891093	2	0		50	2.07645	U:7891043..7891093
U	8598255	8598308	2	0		53	1.66876	U:8598255..8598308
U	8836682	8836721	2	0		39	2.49174	U:8836682..8836721
U	9274317	9274362	2	0		45	1.61083	U:9274317..9274362
U	9481997	9482037	2	0		40	1.63289	U:9481997..9482037
UEXTRA	10474977	10475045	2	0		68	1.18249	UEXTRA:10474977..10475045
UEXTRA	11115202	11115233	2	0		31	1.52166	UEXTRA:11115202..11115233
UEXTRA	11295555	11295644	2	0		89	1.36996	UEXTRA:11295555..11295644
UEXTRA	11651335	11651413	2	0		78	1.50364	UEXTRA:11651335..11651413
UEXTRA	13548836	13548880	2	0		44	2.89991	UEXTRA:13548836..13548880
UEXTRA	13688634	13688685	2	0		51	1.89907	UEXTRA:13688634..13688685
UEXTRA	13778680	13778739	2	0		59	1.45596	UEXTRA:13778680..13778739
UEXTRA	14350448	14350483	2	0		35	2.2921	UEXTRA:14350448..14350483
UEXTRA	14964490	14964528	2	0		38	1.94896	UEXTRA:14964490..14964528
UEXTRA	15775488	15775526	2	0		38	1.39521	UEXTRA:15775488..15775526
UEXTRA	16165467	16165515	2	0		48	1.51828	UEXTRA:16165467..16165515
UEXTRA	16293029	16293062	2	0		33	1.56428	UEXTRA:16293029..16293062
UEXTRA	17290762	17290802	2	0		40	1.62331	UEXTRA:17290762..17290802
UEXTRA	18679788	18679818	2	0		30	1.88675	UEXTRA:18679788..18679818
UEXTRA	18812469	18812528	2	0		59	2.89552	UEXTRA:18812469..18812528
UEXTRA	19084999	19085030	2	0		31	1.80939	UEXTRA:19084999..19085030
UEXTRA	19345361	19345400	2	0		39	1.79758	UEXTRA:19345361..19345400
UEXTRA	19451176	19451212	2	0		36	2.72259	UEXTRA:19451176..19451212
UEXTRA	19482673	19482713	2	0		40	1.28116	UEXTRA:19482673..19482713
UEXTRA	20101105	20101159	2	0		54	1.81047	UEXTRA:20101105..20101159
UEXTRA	20497739	20497780	2	0		41	1.57446	UEXTRA:20497739..20497780
UEXTRA	21498597	21498637	2	0		40	1.64801	UEXTRA:21498597..21498637
UEXTRA	21664604	21664837	2	0		233	1.76855	UEXTRA:21664604..21664837
UEXTRA	21748015	21748050	2	0		35	1.52348	UEXTRA:21748015..21748050
UEXTRA	22164843	22164884	2	0		41	1.50375	UEXTRA:22164843..22164884
UEXTRA	22639146	22639204	2	0		58	1.58315	UEXTRA:22639146..22639204
UEXTRA	22986304	22986347	2	0		43	1.54494	UEXTRA:22986304..22986347
UEXTRA	23966521	23966571	2	0		50	2.93093	UEXTRA:23966521..23966571
UEXTRA	23967113	23967166	2	0		53	2.10509	UEXTRA:23967113..23967166
UEXTRA	24506752	24506776	2	0		24	1.28231	UEXTRA:24506752..24506776
UEXTRA	24579944	24579982	2	0		38	1.40344	UEXTRA:24579944..24579982
UEXTRA	24852577	24852614	2	0		37	2.08166	UEXTRA:24852577..24852614
UEXTRA	24951013	24951053	2	0		40	1.44025	UEXTRA:24951013..24951053
UEXTRA	25221197	25221229	2	0		32	1.44521	UEXTRA:25221197..25221229
UEXTRA	25339041	25339151	2	0		110	2.16435	UEXTRA:25339041..25339151
UEXTRA	26281645	26281684	2	0		39	2.45021	UEXTRA:26281645..26281684
UEXTRA	26386139	26386166	2	0		27	1.73289	UEXTRA:26386139..26386166
UEXTRA	26401169	26401197	2	0		28	1.42958	UEXTRA:26401169..26401197
UEXTRA	26877526	26877569	2	0		43	1.77105	UEXTRA:26877526..26877569
UEXTRA	27499092	27499137	2	0		45	1.52591	UEXTRA:27499092..27499137
UEXTRA	27541139	27541225	2	0		86	1.58329	UEXTRA:27541139..27541225
UEXTRA	27790321	27790373	2	0		52	2.21278	UEXTRA:27790321..27790373
UEXTRA	27790472	27790533	2	0		61	1.50412	UEXTRA:27790472..27790533
UEXTRA	28090143	28090226	2	0		83	1.68982	UEXTRA:28090143..28090226
UEXTRA	28216642	28216672	2	0		30	3.27415	UEXTRA:28216642..28216672
UEXTRA	28433242	28433288	2	0		46	1.72585	UEXTRA:28433242..28433288
UEXTRA	28551709	28551764	2	0		55	2.20869	UEXTRA:28551709..28551764
UEXTRA	28893214	28893268	2	0		54	1.48202	UEXTRA:28893214..28893268
UEXTRA	28962273	28962319	2	0		46	1.60645	UEXTRA:28962273..28962319
UEXTRA	3911210	3911251	2	0		41	1.37295	UEXTRA:3911210..3911251
UEXTRA	6387448	6387477	2	0		29	2.08372	UEXTRA:6387448..6387477
UEXTRA	6480459	6480506	2	0		47	1.27717	UEXTRA:6480459..6480506
UEXTRA	6666336	6666370	2	0		34	2.27325	UEXTRA:6666336..6666370
UEXTRA	7748044	7748089	2	0		45	1.66036	UEXTRA:7748044..7748089
UEXTRA	8395827	8395852	2	0		25	1.83017	UEXTRA:8395827..8395852
UEXTRA	9404695	9404729	2	0		34	2.86785	UEXTRA:9404695..9404729
X	10276720	10276957	2	1	FBgn0028480	237	1.78797	X:10276720..10276957
X	10357964	10358443	2	1	FBgn0030205	479	1.22058	X:10357964..10358443
X	10607141	10607485	2	1	FBgn0052676	344	1.44517	X:10607141..10607485
X	10607677	10607975	2	1	FBgn0052676	298	1.71896	X:10607677..10607975
X	10658891	10659412	2	1	FBgn0052672	521	1.64784	X:10658891..10659412
X	10684192	10684602	2	0		410	1.35484	X:10684192..10684602
X	10690282	10690482	2	1	FBgn0030235	200	1.1252	X:10690282..10690482
X	10727105	10727256	2	1	FBgn0003321	151	1.4117	X:10727105..10727256
X	10959242	10959273	2	0		31	1.6894	X:10959242..10959273
X	11001041	11001131	2	1	FBgn0259101	90	1.68409	X:11001041..11001131
X	11006415	11006475	2	1	FBgn0030266	60	1.45436	X:11006415..11006475
X	11058100	11058426	2	0		326	1.64223	X:11058100..11058426
X	11058498	11058744	2	0		246	1.41261	X:11058498..11058744
X	11228218	11228483	2	1	FBgn0028421	265	1.29402	X:11228218..11228483
X	11284191	11284316	2	1	FBgn0001624	125	1.40692	X:11284191..11284316
X	11301324	11301807	2	1	FBgn0001624	483	1.52991	X:11301324..11301807
X	11456728	11457246	2	2		518	1.68737	X:11456728..11457246
X	1145742	1146008	2	1	FBgn0028550	266	1.83474	X:1145742..1146008
X	11588053	11588291	2	1	FBgn0014133	238	2.01674	X:11588053..11588291
X	11588348	11588788	2	1	FBgn0014133	440	2.01217	X:11588348..11588788
X	11598221	11598409	2	2		188	1.23662	X:11598221..11598409
X	11604863	11605273	2	1	FBgn0030328	410	1.85585	X:11604863..11605273
X	11689817	11690062	2	1	FBgn0000259	245	1.56227	X:11689817..11690062
X	11695770	11696195	2	1	FBgn0001218	425	1.90931	X:11695770..11696195
X	11696524	11696684	2	1	FBgn0001218	160	1.67818	X:11696524..11696684
X	11730748	11730821	2	0		73	1.70754	X:11730748..11730821
X	11917623	11917817	2	1	FBgn0030366	194	2.93126	X:11917623..11917817
X	11918144	11918273	2	1	FBgn0030366	129	1.76463	X:11918144..11918273
X	12476729	12476869	2	1	FBgn0030400	140	1.88009	X:12476729..12476869
X	12550647	12550904	2	1	FBgn0015024	257	1.72614	X:12550647..12550904
X	12551151	12551259	2	1	FBgn0015024	108	2.25601	X:12551151..12551259
X	12573470	12573717	2	1	FBgn0011837	247	1.76105	X:12573470..12573717
X	12574306	12574724	2	0		418	2.02702	X:12574306..12574724
X	12797743	12798342	2	1	FBgn0030432	599	1.30536	X:12797743..12798342
X	12854519	12854771	2	0		252	1.68547	X:12854519..12854771
X	12867638	12867870	2	1	FBgn0030438	232	2.2107	X:12867638..12867870
X	12867892	12868052	2	0		160	1.45757	X:12867892..12868052
X	12973496	12973907	2	1	FBgn0010303	411	1.23052	X:12973496..12973907
X	12987543	12988021	2	1	FBgn0015763	478	1.3459	X:12987543..12988021
X	13229822	13230277	2	1	FBgn0010198	455	1.90955	X:13229822..13230277
X	13274297	13274596	2	0		299	1.68488	X:13274297..13274596
X	13484233	13484324	2	1	FBgn0086674	91	2.36551	X:13484233..13484324
X	13640307	13640489	2	0		182	1.58934	X:13640307..13640489
X	13861850	13862088	2	0		238	1.88991	X:13861850..13862088
X	14729819	14729936	2	1	FBgn0030582	117	1.76498	X:14729819..14729936
X	14965658	14965798	2	1	FBgn0030608	140	1.46839	X:14965658..14965798
X	14965892	14966131	2	1	FBgn0030608	239	1.98021	X:14965892..14966131
X	15340748	15340807	2	1	FBgn0040285	59	2.87849	X:15340748..15340807
X	15380520	15380663	2	1	FBgn0030648	143	1.27152	X:15380520..15380663
X	15479005	15479531	2	0		526	1.37735	X:15479005..15479531
X	15599486	15599822	2	1	FBgn0030671	336	1.36666	X:15599486..15599822
X	15600566	15600760	2	1	FBgn0030672	194	1.97264	X:15600566..15600760
X	15625474	15625519	2	1	FBgn0030674	45	1.98851	X:15625474..15625519
X	15625544	15626012	2	0		468	1.3795	X:15625544..15626012
X	15741936	15742042	2	1	FBgn0014391	106	1.69769	X:15741936..15742042
X	15748784	15749142	2	1	FBgn0002914	358	1.18269	X:15748784..15749142
X	15785448	15785587	2	1	FBgn0030704	139	0.963739	X:15785448..15785587
X	15894303	15894367	2	1	FBgn0003969	64	1.77797	X:15894303..15894367
X	15964603	15964776	2	1	FBgn0030724	173	1.28103	X:15964603..15964776
X	16187210	16187487	2	1	FBgn0011571	277	1.72943	X:16187210..16187487
X	16200560	16201100	2	2		540	1.47037	X:16200560..16201100
X	16282615	16282765	2	1	FBgn0030745	150	1.00625	X:16282615..16282765
X	16329173	16329208	2	1	FBgn0026575	35	2.6047	X:16329173..16329208
X	16346878	16346946	2	1	FBgn0010256	68	1.62012	X:16346878..16346946
X	16347945	16348182	2	0		237	1.97354	X:16347945..16348182
X	16348255	16348885	2	0		630	1.15919	X:16348255..16348885
X	16459086	16459170	2	0		84	1.58236	X:16459086..16459170
X	16459265	16459471	2	0		206	1.77204	X:16459265..16459471
X	16459505	16459520	2	1	FBgn0030758	15	0.651412	X:16459505..16459520
X	16459565	16459706	2	1	FBgn0030758	141	1.26414	X:16459565..16459706
X	16459961	16460150	2	1	FBgn0030758	189	3.13264	X:16459961..16460150
X	16776536	16776626	2	2		90	1.79559	X:16776536..16776626
X	16963532	16963985	2	1	FBgn0030812	453	1.28656	X:16963532..16963985
X	17517250	17517786	2	1	FBgn0030850	536	1.18756	X:17517250..17517786
X	17716172	17716202	2	0		30	2.49942	X:17716172..17716202
X	17716249	17716382	2	1	FBgn0030869	133	2.71702	X:17716249..17716382
X	17717847	17717886	2	1	FBgn0030869	39	1.38084	X:17717847..17717886
X	17972448	17972669	2	1	FBgn0013809	221	1.37035	X:17972448..17972669
X	18284210	18284773	2	2		563	2.9163	X:18284210..18284773
X	18387217	18387486	2	1	FBgn0030929	269	1.81244	X:18387217..18387486
X	1873028	1873067	2	0		39	1.63216	X:1873028..1873067
X	19191857	19191894	2	0		37	1.3886	X:19191857..19191894
X	1932822	1933242	2	1	FBgn0003964	420	1.74802	X:1932822..1933242
X	19580905	19581185	2	1	FBgn0031057	280	1.68575	X:19580905..19581185
X	19593267	19593691	2	0		424	1.47129	X:19593267..19593691
X	19593741	19593851	2	0		110	1.29331	X:19593741..19593851
X	1968816	1968985	2	2		169	1.74175	X:1968816..1968985
X	20053325	20053468	2	1	FBgn0031090	143	3.17509	X:20053325..20053468
X	2006499	2006866	2	1	FBgn0000382	367	2.14892	X:2006499..2006866
X	20292078	20292327	2	1	FBgn0023177	249	1.4608	X:20292078..20292327
X	2082571	2082745	2	1	FBgn0024984	174	1.55655	X:2082571..2082745
X	21188960	21189185	2	2		225	1.36077	X:21188960..21189185
X	21190776	21190948	2	1	FBgn0029067	172	1.98075	X:21190776..21190948
X	21255208	21255396	2	1	FBgn0003423	188	1.84688	X:21255208..21255396
X	2159147	2159338	2	0		191	1.88203	X:2159147..2159338
X	2174282	2174363	2	0		81	2.13777	X:2174282..2174363
X	2174937	2175332	2	0		395	1.11235	X:2174937..2175332
X	2568621	2568846	2	1	FBgn0003371	225	1.74529	X:2568621..2568846
X	2569547	2569625	2	1	FBgn0003371	78	2.83827	X:2569547..2569625
X	2570227	2570501	2	0		274	1.51867	X:2570227..2570501
X	2991180	2991207	2	0		27	1.5184	X:2991180..2991207
X	3066576	3066740	2	1	FBgn0028746	164	1.32149	X:3066576..3066740
X	3281628	3282000	2	0		372	1.38761	X:3281628..3282000
X	3282440	3282987	2	0		547	1.83637	X:3282440..3282987
X	3595168	3595272	2	0		104	1.64547	X:3595168..3595272
X	3595300	3595504	2	0		204	1.35254	X:3595300..3595504
X	3598691	3598828	2	0		137	1.25852	X:3598691..3598828
X	3681330	3681549	2	1	FBgn0086899	219	1.61787	X:3681330..3681549
X	3849058	3849267	2	0		209	1.28511	X:3849058..3849267
X	4561318	4561939	2	1	FBgn0003200	621	1.3461	X:4561318..4561939
X	4561976	4562079	2	1	FBgn0003200	103	2.79573	X:4561976..4562079
X	4983892	4983992	2	0		100	2.29041	X:4983892..4983992
X	5204439	5204540	2	1	FBgn0003449	101	1.81973	X:5204439..5204540
X	5212888	5213135	2	2		247	1.418	X:5212888..5213135
X	5307919	5308427	2	1	FBgn0029764	508	1.89839	X:5307919..5308427
X	542469	542889	2	2		420	1.88228	X:542469..542889
X	5513288	5513746	2	1	FBgn0004687	458	2.29935	X:5513288..5513746
X	5513820	5513939	2	1	FBgn0004687	119	2.04256	X:5513820..5513939
X	5653242	5653531	2	1	FBgn0029801	289	1.6422	X:5653242..5653531
X	5797815	5798236	2	1	FBgn0000042	421	1.74428	X:5797815..5798236
X	5976682	5977289	2	1	FBgn0026060	607	1.42228	X:5976682..5977289
X	6126226	6126391	2	0		165	1.51302	X:6126226..6126391
X	6152252	6152370	2	1	FBgn0040918	118	2.21845	X:6152252..6152370
X	6432232	6432614	2	1	FBgn0000524	382	1.3752	X:6432232..6432614
X	6545405	6545516	2	1	FBgn0029881	111	1.67584	X:6545405..6545516
X	655775	655973	2	1	FBgn0040382	198	1.22187	X:655775..655973
X	6571092	6571209	2	1	FBgn0025815	117	1.46587	X:6571092..6571209
X	6614748	6615286	2	0		538	2.41177	X:6614748..6615286
X	6624395	6624517	2	1	FBgn0029896	122	1.58092	X:6624395..6624517
X	6635566	6635989	2	1	FBgn0029897	423	1.51891	X:6635566..6635989
X	6896882	6897345	2	1	FBgn0027108	463	1.99855	X:6896882..6897345
X	6897419	6897505	2	1	FBgn0027108	86	1.59202	X:6897419..6897505
X	7000174	7000374	2	2		200	1.39559	X:7000174..7000374
X	7182396	7182671	2	0		275	1.42078	X:7182396..7182671
X	7182885	7183221	2	1	FBgn0025549	336	1.76601	X:7182885..7183221
X	7222802	7223009	2	0		207	1.78366	X:7222802..7223009
X	7502933	7503000	2	0		67	1.72229	X:7502933..7503000
X	7791279	7791317	2	0		38	1.2799	X:7791279..7791317
X	7820264	7820691	2	1	FBgn0029979	427	1.48137	X:7820264..7820691
X	7829748	7829842	2	1	FBgn0004404	94	1.39634	X:7829748..7829842
X	7940342	7940387	2	0		45	1.41658	X:7940342..7940387
X	7972363	7972692	2	1	FBgn0029994	329	2.10111	X:7972363..7972692
X	7982861	7983020	2	1	FBgn0029996	159	2.26165	X:7982861..7983020
X	7996820	7997107	2	1	FBgn0040319	287	1.74372	X:7996820..7997107
X	8009998	8010115	2	1	FBgn0040319	117	2.63203	X:8009998..8010115
X	8064386	8064432	2	0		46	2.02694	X:8064386..8064432
X	8361786	8361929	2	1	FBgn0030041	143	2.96911	X:8361786..8361929
X	8372053	8372352	2	0		299	2.43611	X:8372053..8372352
X	8396621	8396707	2	1	FBgn0053181	86	2.74592	X:8396621..8396707
X	8410763	8410941	2	0		178	1.37275	X:8410763..8410941
X	8444180	8444453	2	1	FBgn0002968	273	1.64996	X:8444180..8444453
X	8767319	8767346	2	0		27	1.48947	X:8767319..8767346
X	8767407	8767837	2	1	FBgn0011661	430	1.81404	X:8767407..8767837
X	8767880	8768076	2	1	FBgn0011661	196	2.76528	X:8767880..8768076
X	8965267	8965594	2	2		327	1.45488	X:8965267..8965594
X	9028332	9028464	2	1	FBgn0030090	132	1.84577	X:9028332..9028464
X	9047876	9048277	2	1	FBgn0004828	401	2.00156	X:9047876..9048277
X	9065786	9065902	2	0		116	1.76847	X:9065786..9065902
X	9066170	9066962	2	0		792	1.6121	X:9066170..9066962
X	9086325	9086621	2	1	FBgn0030098	296	2.32705	X:9086325..9086621
X	9393698	9393843	2	0		145	2.14731	X:9393698..9393843
X	940826	941000	2	1	FBgn0003638	174	3.15307	X:940826..941000
X	9445203	9445628	2	1	FBgn0052700	425	1.74592	X:9445203..9445628
X	9445654	9445908	2	1	FBgn0028327	254	1.53388	X:9445654..9445908
X	946507	946669	2	1	FBgn0040398	162	1.69154	X:946507..946669
X	9778918	9779084	2	1	FBgn0030160	166	2.31444	X:9778918..9779084
X	9821999	9822175	2	0		176	2.44038	X:9821999..9822175
X	9895237	9895280	2	0		43	1.51511	X:9895237..9895280
2L	10008418	10008776	3	0		358	1.26466	2L:10008418..10008776
2L	10008832	10008919	3	0		87	1.07684	2L:10008832..10008919
2L	10012713	10013189	3	1	FBgn0011584	476	1.02662	2L:10012713..10013189
2L	10057539	10057716	3	1	FBgn0011823	177	0.93556	2L:10057539..10057716
2L	1009718	1010051	3	0		333	1.1225	2L:1009718..1010051
2L	1011564	1011914	3	1	FBgn0031294	350	1.25304	2L:1011564..1011914
2L	10204735	10205155	3	1	FBgn0032191	420	1.10222	2L:10204735..10205155
2L	10233865	10234460	3	1	FBgn0032198	595	1.47649	2L:10233865..10234460
2L	10241645	10242238	3	1	FBgn0004419	593	0.967324	2L:10241645..10242238
2L	10264939	10265225	3	1	FBgn0032202	286	1.00662	2L:10264939..10265225
2L	10266380	10266599	3	1	FBgn0032203	219	0.969291	2L:10266380..10266599
2L	10302564	10302740	3	1	FBgn0005322	176	1.30707	2L:10302564..10302740
2L	10312293	10312457	3	1	FBgn0032216	164	1.20217	2L:10312293..10312457
2L	10342287	10342528	3	1	FBgn0051715	241	1.02113	2L:10342287..10342528
2L	10357747	10358111	3	1	FBgn0032229	364	1.07825	2L:10357747..10358111
2L	10358121	10358429	3	1	FBgn0027568	308	1.231	2L:10358121..10358429
2L	10367642	10367962	3	1	FBgn0032231	320	1.53455	2L:10367642..10367962
2L	10374109	10374445	3	1	FBgn0053303	336	1.03372	2L:10374109..10374445
2L	10387386	10387531	3	1	FBgn0032236	145	0.891177	2L:10387386..10387531
2L	10392279	10392445	3	1	FBgn0000413	166	1.2237	2L:10392279..10392445
2L	10392488	10392773	3	1	FBgn0000413	285	1.15654	2L:10392488..10392773
2L	10393758	10394122	3	1	FBgn0032237	364	1.09574	2L:10393758..10394122
2L	10402646	10402892	3	1	FBgn0051716	246	1.21449	2L:10402646..10402892
2L	10403088	10403283	3	2		195	1.20513	2L:10403088..10403283
2L	10409356	10409614	3	1	FBgn0025366	258	1.4164	2L:10409356..10409614
2L	10420400	10420682	3	1	FBgn0032244	282	1.36738	2L:10420400..10420682
2L	10427725	10428090	3	1	FBgn0022268	365	1.20662	2L:10427725..10428090
2L	10432483	10433004	3	2		521	1.38826	2L:10432483..10433004
2L	10462237	10462479	3	1	FBgn0027611	242	1.31525	2L:10462237..10462479
2L	10507822	10508096	3	2		274	0.992755	2L:10507822..10508096
2L	10697	11044	3	1	FBgn0002121	347	0.95159	2L:10697..11044
2L	10733269	10733426	3	1	FBgn0027868	157	0.992876	2L:10733269..10733426
2L	10765046	10766026	3	1	FBgn0015320	980	0.992628	2L:10765046..10766026
2L	10856790	10856914	3	1	FBgn0024227	124	1.08994	2L:10856790..10856914
2L	10861660	10862015	3	1	FBgn0027363	355	1.16545	2L:10861660..10862015
2L	10981918	10982672	3	2		754	0.975901	2L:10981918..10982672
2L	11002674	11003220	3	2		546	1.13035	2L:11002674..11003220
2L	11011946	11012156	3	1	FBgn0250837	210	1.1508	2L:11011946..11012156
2L	11095369	11095638	3	1	FBgn0032340	269	1.19207	2L:11095369..11095638
2L	11100959	11101284	3	1	FBgn0032341	325	0.912223	2L:11100959..11101284
2L	1114647	1114726	3	1	FBgn0016926	79	0.949713	2L:1114647..1114726
2L	11151499	11151758	3	1	FBgn0032350	259	0.939749	2L:11151499..11151758
2L	11277517	11277917	3	2		400	0.874468	2L:11277517..11277917
2L	113549	114475	3	1	FBgn0005278	926	1.09606	2L:113549..114475
2L	1149348	1149544	3	2		196	0.953977	2L:1149348..1149544
2L	1160108	1160235	3	1	FBgn0031312	127	1.15816	2L:1160108..1160235
2L	1167112	1167245	3	2		133	0.756446	2L:1167112..1167245
2L	1170729	1170843	3	2		114	1.24452	2L:1170729..1170843
2L	1177529	1177618	3	0		89	0.780479	2L:1177529..1177618
2L	11789300	11789556	3	0		256	1.15927	2L:11789300..11789556
2L	11841501	11842053	3	1	FBgn0051758	552	1.21413	2L:11841501..11842053
2L	11843328	11843694	3	1	FBgn0040968	366	1.19678	2L:11843328..11843694
2L	11984324	11984668	3	1	FBgn0032388	344	1.0313	2L:11984324..11984668
2L	1201048	1201235	3	1	FBgn0040723	187	1.12612	2L:1201048..1201235
2L	12033764	12034121	3	1	FBgn0010497	357	1.02025	2L:12033764..12034121
2L	12035983	12036135	3	2		152	0.901302	2L:12035983..12036135
2L	12038605	12038879	3	1	FBgn0032398	274	1.0342	2L:12038605..12038879
2L	12045336	12046100	3	1	FBgn0032400	764	1.08438	2L:12045336..12046100
2L	12095034	12095282	3	2		248	0.920027	2L:12095034..12095282
2L	122572	123281	3	1	FBgn0025683	709	1.02726	2L:122572..123281
2L	12270948	12271006	3	1	FBgn0000114	58	0.928089	2L:12270948..12271006
2L	12311133	12312229	3	1	FBgn0000114	1096	1.18179	2L:12311133..12312229
2L	12403232	12403589	3	1	FBgn0043841	357	1.02831	2L:12403232..12403589
2L	12406959	12407276	3	1	FBgn0043841	317	1.23396	2L:12406959..12407276
2L	12421714	12421835	3	1	FBgn0043841	121	1.47713	2L:12421714..12421835
2L	12426895	12427069	3	1	FBgn0032429	174	0.917262	2L:12426895..12427069
2L	12439814	12440604	3	1	FBgn0020443	790	1.0903	2L:12439814..12440604
2L	12456312	12457258	3	1	FBgn0010460	946	1.46876	2L:12456312..12457258
2L	12508398	12508504	3	0		106	0.849109	2L:12508398..12508504
2L	12744424	12744815	3	1	FBgn0032456	391	1.13006	2L:12744424..12744815
2L	12817002	12817074	3	0		72	0.821704	2L:12817002..12817074
2L	12978196	12978696	3	1	FBgn0020367	500	1.11565	2L:12978196..12978696
2L	13013377	13013468	3	1	FBgn0032467	91	1.26262	2L:13013377..13013468
2L	13019566	13019732	3	1	FBgn0028965	166	0.857408	2L:13019566..13019732
2L	13142448	13142826	3	1	FBgn0032472	378	1.33151	2L:13142448..13142826
2L	13169169	13169619	3	1	FBgn0024291	450	1.20946	2L:13169169..13169619
2L	13169627	13169848	3	1	FBgn0032475	221	1.17536	2L:13169627..13169848
2L	13184931	13185423	3	1	FBgn0032479	492	1.15712	2L:13184931..13185423
2L	13210298	13210838	3	2		540	1.08813	2L:13210298..13210838
2L	13348678	13349031	3	1	FBgn0032505	353	1.09894	2L:13348678..13349031
2L	13363455	13363849	3	1	FBgn0022069	394	1.24974	2L:13363455..13363849
2L	13368846	13369022	3	1	FBgn0051852	176	1.35025	2L:13368846..13369022
2L	133710	134503	3	1	FBgn0001142	793	1.00567	2L:133710..134503
2L	13375960	13376242	3	1	FBgn0032513	282	1.19654	2L:13375960..13376242
2L	13394080	13394474	3	1	FBgn0032518	394	0.956564	2L:13394080..13394474
2L	13819765	13819831	3	1	FBgn0001965	66	1.07202	2L:13819765..13819831
2L	13823726	13824097	3	2		371	1.2281	2L:13823726..13824097
2L	14018950	14019425	3	2		475	0.990189	2L:14018950..14019425
2L	141062	141333	3	1	FBgn0051974	271	1.21677	2L:141062..141333
2L	14345719	14345795	3	1	FBgn0028916	76	0.890935	2L:14345719..14345795
2L	14347226	14347398	3	1	FBgn0028530	172	1.14091	2L:14347226..14347398
2L	14365255	14365597	3	1	FBgn0015546	342	1.51595	2L:14365255..14365597
2L	14746728	14746771	3	0		43	1.21175	2L:14746728..14746771
2L	1493558	1493900	3	0		342	1.27477	2L:1493558..1493900
2L	14975738	14976271	3	1	FBgn0086711	533	1.064	2L:14975738..14976271
2L	15074064	15074313	3	1	FBgn0003970	249	1.12831	2L:15074064..15074313
2L	15274149	15274390	3	1	FBgn0086691	241	1.04747	2L:15274149..15274390
2L	15727798	15728246	3	1	FBgn0010382	448	1.42856	2L:15727798..15728246
2L	16048263	16048783	3	1	FBgn0000182	520	1.0028	2L:16048263..16048783
2L	16245820	16246167	3	1	FBgn0024734	347	0.903708	2L:16245820..16246167
2L	16246506	16246917	3	1	FBgn0024734	411	1.17133	2L:16246506..16246917
2L	16259192	16260001	3	2		809	1.10221	2L:16259192..16260001
2L	16296038	16296423	3	1	FBgn0028375	385	0.879579	2L:16296038..16296423
2L	16301594	16301981	3	2		387	1.40483	2L:16301594..16301981
2L	16309593	16309926	3	1	FBgn0000339	333	1.28875	2L:16309593..16309926
2L	16312769	16313453	3	2		684	1.48298	2L:16312769..16313453
2L	16327770	16328160	3	2		390	0.925467	2L:16327770..16328160
2L	16343591	16344090	3	1	FBgn0000307	499	0.891103	2L:16343591..16344090
2L	16699527	16699931	3	2		404	0.982984	2L:16699527..16699931
2L	16704241	16704407	3	1	FBgn0062978	166	1.10581	2L:16704241..16704407
2L	16722353	16722659	3	1	FBgn0000409	306	0.996353	2L:16722353..16722659
2L	16723130	16723719	3	1	FBgn0027779	589	1.0639	2L:16723130..16723719
2L	16731008	16731347	3	1	FBgn0032596	339	0.959242	2L:16731008..16731347
2L	16886084	16886326	3	2		242	1.16758	2L:16886084..16886326
2L	16908103	16908522	3	2		419	0.946317	2L:16908103..16908522
2L	1707101	1707367	3	1	FBgn0031356	266	1.14218	2L:1707101..1707367
2L	1724749	1725318	3	1	FBgn0000579	569	1.1413	2L:1724749..1725318
2L	1737658	1737783	3	1	FBgn0031362	125	1.12715	2L:1737658..1737783
2L	17436827	17437091	3	1	FBgn0000462	264	1.00181	2L:17436827..17437091
2L	17474714	17474778	3	1	FBgn0032640	64	0.815233	2L:17474714..17474778
2L	17478424	17478678	3	1	FBgn0024689	254	1.2875	2L:17478424..17478678
2L	17481753	17482475	3	2		722	0.784695	2L:17481753..17482475
2L	18080144	18080415	3	1	FBgn0000120	271	1.05965	2L:18080144..18080415
2L	18155791	18156019	3	1	FBgn0032669	228	0.860845	2L:18155791..18156019
2L	18532019	18532357	3	0		338	1.11696	2L:18532019..18532357
2L	18536491	18536517	3	0		26	1.15304	2L:18536491..18536517
2L	18704537	18704796	3	1	FBgn0032704	259	1.5599	2L:18704537..18704796
2L	18711035	18711427	3	2		392	1.25285	2L:18711035..18711427
2L	18858005	18858148	3	1	FBgn0032720	143	1.09024	2L:18858005..18858148
2L	18955473	18955648	3	1	FBgn0032727	175	0.850277	2L:18955473..18955648
2L	18993403	18993902	3	1	FBgn0046302	499	1.3719	2L:18993403..18993902
2L	19041395	19041574	3	1	FBgn0086442	179	1.24726	2L:19041395..19041574
2L	19043337	19043684	3	2		347	1.08077	2L:19043337..19043684
2L	19053555	19053678	3	1	FBgn0000486	123	0.925788	2L:19053555..19053678
2L	19058402	19058822	3	1	FBgn0032748	420	1.12348	2L:19058402..19058822
2L	19129837	19130053	3	1	FBgn0086443	216	1.03862	2L:19129837..19130053
2L	19383369	19383871	3	1	FBgn0032773	502	1.33687	2L:19383369..19383871
2L	19390337	19390688	3	1	FBgn0032775	351	0.80293	2L:19390337..19390688
2L	19400777	19400926	3	1	FBgn0041789	149	1.14865	2L:19400777..19400926
2L	19419643	19419807	3	0		164	0.930439	2L:19419643..19419807
2L	19432320	19432447	3	1	FBgn0032781	127	0.891733	2L:19432320..19432447
2L	1943541	1943976	3	1	FBgn0031374	435	0.956678	2L:1943541..1943976
2L	19545247	19545612	3	2		365	0.981088	2L:19545247..19545612
2L	19586248	19586440	3	1	FBgn0032814	192	1.09328	2L:19586248..19586440
2L	1982002	1982099	3	0		97	1.04798	2L:1982002..1982099
2L	19966824	19967129	3	1	FBgn0014000	305	0.928759	2L:19966824..19967129
2L	20024968	20025182	3	0		214	1.64734	2L:20024968..20025182
2L	20064129	20064401	3	2		272	0.91318	2L:20064129..20064401
2L	20073484	20074022	3	2		538	1.11893	2L:20073484..20074022
2L	20081711	20082152	3	0		441	1.08766	2L:20081711..20082152
2L	20422468	20422752	3	1	FBgn0032859	284	1.25643	2L:20422468..20422752
2L	20422760	20423053	3	1	FBgn0032859	293	0.96848	2L:20422760..20423053
2L	2043343	2043678	3	1	FBgn0003557	335	1.28619	2L:2043343..2043678
2L	20643335	20643753	3	1	FBgn0016054	418	1.15489	2L:20643335..20643753
2L	20678720	20679199	3	2		479	1.09038	2L:20678720..20679199
2L	20730377	20730916	3	1	FBgn0032880	539	1.39913	2L:20730377..20730916
2L	20739517	20739848	3	1	FBgn0000986	331	1.01629	2L:20739517..20739848
2L	20782785	20783146	3	1	FBgn0000251	361	1.19598	2L:20782785..20783146
2L	20813949	20814362	3	2		413	1.11851	2L:20813949..20814362
2L	20830926	20831180	3	1	FBgn0051673	254	1.30206	2L:20830926..20831180
2L	20860882	20861016	3	1	FBgn0032897	134	0.941528	2L:20860882..20861016
2L	20872984	20873584	3	1	FBgn0032901	600	1.00784	2L:20872984..20873584
2L	20919098	20919279	3	1	FBgn0032904	181	0.992379	2L:20919098..20919279
2L	20924967	20925172	3	1	FBgn0032906	205	1.23124	2L:20924967..20925172
2L	21094960	21095114	3	1	FBgn0032915	154	0.931194	2L:21094960..21095114
2L	21165783	21166217	3	2		434	1.20496	2L:21165783..21166217
2L	21172622	21173094	3	1	FBgn0010100	472	1.11451	2L:21172622..21173094
2L	21174174	21174675	3	1	FBgn0000239	501	0.938096	2L:21174174..21174675
2L	21286071	21286385	3	1	FBgn0032940	314	1.34195	2L:21286071..21286385
2L	2137090	2137298	3	1	FBgn0004507	208	0.884568	2L:2137090..2137298
2L	21576908	21577113	3	1	FBgn0032949	205	0.843988	2L:21576908..21577113
2L	21626850	21627429	3	1	FBgn0022893	579	0.956052	2L:21626850..21627429
2L	21662973	21663225	3	1	FBgn0032956	252	1.27901	2L:21662973..21663225
2L	21677897	21678354	3	1	FBgn0000559	457	0.907879	2L:21677897..21678354
2L	21741007	21741315	3	1	FBgn0086779	308	1.07138	2L:21741007..21741315
2L	22128174	22128458	3	1	FBgn0025674	284	1.06067	2L:22128174..22128458
2L	22240653	22240995	3	1	FBgn0032986	342	1.18997	2L:22240653..22240995
2L	22257956	22258311	3	1	FBgn0032988	355	0.992582	2L:22257956..22258311
2L	2231279	2231698	3	0		419	1.02737	2L:2231279..2231698
2L	22443963	22444354	3	1	FBgn0040010	391	1.04385	2L:22443963..22444354
2L	22884868	22885081	3	1	FBgn0000384	213	0.990782	2L:22884868..22885081
2L	22885471	22885662	3	0		191	0.731037	2L:22885471..22885662
2L	22959588	22959820	3	1	FBgn0086683	232	1.02707	2L:22959588..22959820
2L	22968338	22968443	3	0		105	1.25868	2L:22968338..22968443
2L	2359249	2359596	3	1	FBgn0014010	347	1.14077	2L:2359249..2359596
2L	2497947	2498324	3	1	FBgn0011818	377	1.17353	2L:2497947..2498324
2L	2575275	2575410	3	1	FBgn0031434	135	0.823474	2L:2575275..2575410
2L	2578989	2579197	3	1	FBgn0031435	208	0.983634	2L:2578989..2579197
2L	2579214	2579450	3	1	FBgn0031436	236	0.96308	2L:2579214..2579450
2L	2581006	2581200	3	1	FBgn0031437	194	0.853971	2L:2581006..2581200
2L	2581436	2581542	3	1	FBgn0026479	106	1.3015	2L:2581436..2581542
2L	2592677	2592796	3	1	FBgn0250835	119	0.973632	2L:2592677..2592796
2L	2739531	2739832	3	1	FBgn0031449	301	0.968541	2L:2739531..2739832
2L	2746740	2747057	3	2		317	0.904572	2L:2746740..2747057
2L	2756432	2757010	3	1	FBgn0031453	578	1.04188	2L:2756432..2757010
2L	2768517	2768736	3	2		219	0.841628	2L:2768517..2768736
2L	2856574	2857044	3	1	FBgn0015521	470	0.853874	2L:2856574..2857044
2L	2868121	2868360	3	1	FBgn0031474	239	1.89357	2L:2868121..2868360
2L	2868614	2868963	3	1	FBgn0051694	349	1.29076	2L:2868614..2868963
2L	2876936	2877231	3	2		295	1.11911	2L:2876936..2877231
2L	2922745	2922769	3	0		24	1.30004	2L:2922745..2922769
2L	2964427	2964880	3	1	FBgn0010263	453	0.995055	2L:2964427..2964880
2L	2979541	2979784	3	1	FBgn0250786	243	1.1788	2L:2979541..2979784
2L	2989923	2990080	3	2		157	1.08279	2L:2989923..2990080
2L	2998311	2998778	3	1	FBgn0025681	467	1.34664	2L:2998311..2998778
2L	3021275	3021607	3	2		332	1.05447	2L:3021275..3021607
2L	3026307	3026498	3	1	FBgn0031492	191	0.846843	2L:3026307..3026498
2L	303494	303987	3	1	FBgn0020622	493	1.1228	2L:303494..303987
2L	3067638	3068183	3	1	FBgn0027571	545	1.15932	2L:3067638..3068183
2L	3453618	3453904	3	1	FBgn0031536	286	1.32576	2L:3453618..3453904
2L	3460299	3460430	3	2		131	0.986623	2L:3460299..3460430
2L	355558	355816	3	1	FBgn0031250	258	1.00901	2L:355558..355816
2L	3622069	3622542	3	1	FBgn0000721	473	1.11708	2L:3622069..3622542
2L	3698426	3698635	3	0		209	1.26899	2L:3698426..3698635
2L	3810384	3810748	3	0		364	1.0912	2L:3810384..3810748
2L	4005384	4005676	3	0		292	1.14125	2L:4005384..4005676
2L	4114346	4114575	3	1	FBgn0000547	229	0.932668	2L:4114346..4114575
2L	418263	418424	3	1	FBgn0023444	161	0.939407	2L:418263..418424
2L	418427	418580	3	2		153	1.316	2L:418427..418580
2L	420513	420713	3	1	FBgn0002593	200	1.02251	2L:420513..420713
2L	4228251	4228573	3	1	FBgn0003941	322	1.1709	2L:4228251..4228573
2L	428117	428162	3	0		45	1.30982	2L:428117..428162
2L	4399844	4400108	3	1	FBgn0022153	264	0.954978	2L:4399844..4400108
2L	4446601	4446954	3	2		353	1.21828	2L:4446601..4446954
2L	4455149	4455346	3	1	FBgn0019982	197	1.09737	2L:4455149..4455346
2L	4458942	4459079	3	1	FBgn0053002	137	1.03693	2L:4458942..4459079
2L	4599733	4599779	3	0		46	0.923904	2L:4599733..4599779
2L	476073	476216	3	1	FBgn0027592	143	1.18174	2L:476073..476216
2L	476436	476902	3	1	FBgn0043364	466	1.20668	2L:476436..476902
2L	4849386	4849527	3	2		141	1.31551	2L:4849386..4849527
2L	4903336	4903462	3	1	FBgn0031645	126	1.44786	2L:4903336..4903462
2L	4908740	4908832	3	1	FBgn0041150	92	1.07043	2L:4908740..4908832
2L	4908871	4909057	3	1	FBgn0041150	186	1.35187	2L:4908871..4909057
2L	4949936	4950026	3	1	FBgn0031653	90	0.933645	2L:4949936..4950026
2L	4975119	4975535	3	2		416	1.05816	2L:4975119..4975535
2L	4993638	4994279	3	1	FBgn0053113	641	0.883773	2L:4993638..4994279
2L	5036892	5037249	3	1	FBgn0000299	357	1.22667	2L:5036892..5037249
2L	5051183	5051390	3	1	FBgn0022023	207	1.14126	2L:5051183..5051390
2L	5058372	5058677	3	1	FBgn0028694	305	0.976771	2L:5058372..5058677
2L	5073455	5073639	3	1	FBgn0031681	184	1.5349	2L:5073455..5073639
2L	5271706	5272184	3	1	FBgn0000228	478	1.12239	2L:5271706..5272184
2L	5310495	5310628	3	1	FBgn0016076	133	1.14833	2L:5310495..5310628
2L	5315252	5315421	3	0		169	0.955995	2L:5315252..5315421
2L	5315469	5315560	3	0		91	1.67375	2L:5315469..5315560
2L	542778	543091	3	1	FBgn0031260	313	1.15249	2L:542778..543091
2L	5521174	5521418	3	2		244	1.08848	2L:5521174..5521418
2L	5525721	5525844	3	1	FBgn0031711	123	1.23735	2L:5525721..5525844
2L	5546517	5546648	3	1	FBgn0002525	131	0.988398	2L:5546517..5546648
2L	572598	572793	3	1	FBgn0031266	195	1.30935	2L:572598..572793
2L	5947858	5948239	3	1	FBgn0001128	381	1.16189	2L:5947858..5948239
2L	5972112	5972268	3	0		156	1.206	2L:5972112..5972268
2L	5973145	5973414	3	1	FBgn0000308	269	1.1781	2L:5973145..5973414
2L	5985468	5985540	3	1	FBgn0001942	72	1.06506	2L:5985468..5985540
2L	5985572	5985827	3	1	FBgn0001942	255	0.986109	2L:5985572..5985827
2L	5988525	5988850	3	1	FBgn0001941	325	0.925382	2L:5988525..5988850
2L	6041099	6041366	3	2		267	1.33052	2L:6041099..6041366
2L	6053256	6053885	3	0		629	1.15697	2L:6053256..6053885
2L	6060812	6061107	3	1	FBgn0031771	295	1.16448	2L:6060812..6061107
2L	6123395	6123938	3	1	FBgn0051641	543	0.940381	2L:6123395..6123938
2L	6345745	6346285	3	1	FBgn0015623	540	1.08337	2L:6345745..6346285
2L	6426048	6426375	3	1	FBgn0031812	327	1.60581	2L:6426048..6426375
2L	6458677	6459145	3	1	FBgn0031815	468	1.02512	2L:6458677..6459145
2L	6477172	6477682	3	1	FBgn0086357	510	0.991411	2L:6477172..6477682
2L	6558939	6559366	3	1	FBgn0031830	427	0.904777	2L:6558939..6559366
2L	6632787	6633204	3	0		417	1.28106	2L:6632787..6633204
2L	6646794	6646961	3	1	FBgn0051635	167	1.06297	2L:6646794..6646961
2L	6676728	6676807	3	1	FBgn0031848	79	0.953673	2L:6676728..6676807
2L	6711279	6711316	3	1	FBgn0025595	37	1.06762	2L:6711279..6711316
2L	6719206	6719393	3	1	FBgn0031851	187	1.02228	2L:6719206..6719393
2L	6778546	6778987	3	1	FBgn0015776	441	1.11569	2L:6778546..6778987
2L	6910862	6911697	3	2		835	1.08635	2L:6910862..6911697
2L	6914299	6914972	3	1	FBgn0028554	673	0.959318	2L:6914299..6914972
2L	6925450	6926154	3	1	FBgn0004838	704	1.29792	2L:6925450..6926154
2L	6926845	6927193	3	0		348	1.22297	2L:6926845..6927193
2L	6927247	6927909	3	0		662	0.954839	2L:6927247..6927909
2L	6965709	6965824	3	1	FBgn0021944	115	0.973639	2L:6965709..6965824
2L	7022398	7022501	3	1	FBgn0003046	103	0.823074	2L:7022398..7022501
2L	7024819	7024971	3	1	FBgn0051908	152	0.909999	2L:7024819..7024971
2L	7055607	7056017	3	1	FBgn0022201	410	1.24725	2L:7055607..7056017
2L	7064248	7064696	3	2		448	1.2747	2L:7064248..7064696
2L	7190427	7190672	3	0		245	1.33543	2L:7190427..7190672
2L	7205245	7205616	3	1	FBgn0031897	371	1.24516	2L:7205245..7205616
2L	7384478	7384822	3	1	FBgn0031904	344	1.06483	2L:7384478..7384822
2L	7408309	7408857	3	2		548	1.18739	2L:7408309..7408857
2L	7430068	7430332	3	1	FBgn0031912	264	0.964837	2L:7430068..7430332
2L	7430514	7430736	3	1	FBgn0031913	222	1.17325	2L:7430514..7430736
2L	7444929	7445345	3	1	FBgn0031914	416	1.06874	2L:7444929..7445345
2L	75831	76232	3	1	FBgn0031213	401	1.13342	2L:75831..76232
2L	7781222	7781437	3	1	FBgn0003961	215	1.07565	2L:7781222..7781437
2L	7796463	7796850	3	1	FBgn0031950	387	1.28406	2L:7796463..7796850
2L	7825086	7825407	3	1	FBgn0027515	321	1.01214	2L:7825086..7825407
2L	7831726	7832162	3	1	FBgn0004177	436	1.27086	2L:7831726..7832162
2L	7832785	7832867	3	0		82	0.898113	2L:7832785..7832867
2L	7885879	7886139	3	1	FBgn0083968	260	0.942727	2L:7885879..7886139
2L	7986703	7987546	3	2		843	1.14687	2L:7986703..7987546
2L	7999525	7999914	3	2		389	0.920633	2L:7999525..7999914
2L	8038256	8038497	3	1	FBgn0044323	241	1.15304	2L:8038256..8038497
2L	8161735	8161956	3	2		221	1.03037	2L:8161735..8161956
2L	8198732	8198821	3	1	FBgn0031996	89	1.21235	2L:8198732..8198821
2L	8209606	8209893	3	2		287	1.07347	2L:8209606..8209893
2L	8218034	8218402	3	1	FBgn0032005	368	1.08313	2L:8218034..8218402
2L	823863	824423	3	2		560	1.01056	2L:823863..824423
2L	8306473	8306871	3	2		398	1.0538	2L:8306473..8306871
2L	8354908	8355183	3	1	FBgn0051901	275	1.18104	2L:8354908..8355183
2L	8369666	8370093	3	1	FBgn0005776	427	1.06913	2L:8369666..8370093
2L	8378047	8378514	3	2		467	1.18115	2L:8378047..8378514
2L	8389734	8389825	3	1	FBgn0041717	91	1.36361	2L:8389734..8389825
2L	8408288	8408964	3	1	FBgn0020497	676	1.27335	2L:8408288..8408964
2L	8428014	8428191	3	1	FBgn0027932	177	1.12358	2L:8428014..8428191
2L	8437775	8437997	3	2		222	1.16694	2L:8437775..8437997
2L	8494853	8495320	3	1	FBgn0032049	467	1.3221	2L:8494853..8495320
2L	8509230	8509380	3	1	FBgn0032050	150	0.960125	2L:8509230..8509380
2L	8509514	8509602	3	1	FBgn0032050	88	1.49096	2L:8509514..8509602
2L	8524739	8525003	3	1	FBgn0016122	264	1.16597	2L:8524739..8525003
2L	854335	854544	3	1	FBgn0020545	209	1.10724	2L:854335..854544
2L	8687215	8687747	3	1	FBgn0004914	532	1.01069	2L:8687215..8687747
2L	8935892	8936068	3	1	FBgn0032074	176	1.47288	2L:8935892..8936068
2L	8939573	8940015	3	3		442	1.19328	2L:8939573..8940015
2L	9011072	9011363	3	1	FBgn0032087	291	1.64162	2L:9011072..9011363
2L	9251434	9251716	3	1	FBgn0032105	282	0.863355	2L:9251434..9251716
2L	9331738	9332031	3	1	FBgn0010314	293	1.29618	2L:9331738..9332031
2L	9391337	9391810	3	1	FBgn0012036	473	1.28169	2L:9391337..9391810
2L	9491822	9492226	3	1	FBgn0004868	404	1.25993	2L:9491822..9492226
2L	9539682	9540061	3	1	FBgn0032123	379	1.07809	2L:9539682..9540061
2L	9573183	9573774	3	2		591	1.08777	2L:9573183..9573774
2L	9615626	9616080	3	1	FBgn0040070	454	1.13607	2L:9615626..9616080
2L	9682499	9682539	3	0		40	1.08976	2L:9682499..9682539
2L	9682580	9682729	3	0		149	0.818623	2L:9682580..9682729
2L	9683904	9684210	3	0		306	1.36719	2L:9683904..9684210
2L	9762136	9762568	3	2		432	1.01447	2L:9762136..9762568
2L	9765071	9765422	3	2		351	1.52958	2L:9765071..9765422
2L	9787279	9787479	3	1	FBgn0042174	200	0.997411	2L:9787279..9787479
2L	9788334	9788500	3	1	FBgn0032147	166	1.20633	2L:9788334..9788500
2L	9894041	9894132	3	1	FBgn0063449	91	1.40628	2L:9894041..9894132
2L	9914520	9915046	3	1	FBgn0024285	526	1.06005	2L:9914520..9915046
2L	9934762	9934872	3	1	FBgn0051712	110	0.894931	2L:9934762..9934872
2L	9959837	9960169	3	1	FBgn0032170	332	1.24359	2L:9959837..9960169
2L	9964146	9964493	3	1	FBgn0015664	347	0.918587	2L:9964146..9964493
2LHET	167963	168172	3	0		209	1.14158	2LHET:167963..168172
2R	1004535	1005326	3	1	FBgn0026238	791	1.03863	2R:1004535..1005326
2R	10069823	10070162	3	1	FBgn0000289	339	1.04129	2R:10069823..10070162
2R	10117932	10118349	3	2		417	1.11058	2R:10117932..10118349
2R	10123281	10123350	3	1	FBgn0033915	69	1.18666	2R:10123281..10123350
2R	10239219	10239319	3	1	FBgn0085408	100	1.01774	2R:10239219..10239319
2R	10252789	10252980	3	1	FBgn0033929	191	1.02682	2R:10252789..10252980
2R	10297491	10297855	3	1	FBgn0033934	364	1.06729	2R:10297491..10297855
2R	10368865	10369041	3	1	FBgn0001332	176	1.11516	2R:10368865..10369041
2R	1042050	1042263	3	1	FBgn0033010	213	0.952866	2R:1042050..1042263
2R	10511659	10512012	3	1	FBgn0082919	353	1.03669	2R:10511659..10512012
2R	10644437	10644655	3	2		218	0.895426	2R:10644437..10644655
2R	10659848	10660162	3	1	FBgn0015602	314	1.10773	2R:10659848..10660162
2R	10744909	10745093	3	2		184	1.03089	2R:10744909..10745093
2R	11211819	11212477	3	1	FBgn0013750	658	1.05199	2R:11211819..11212477
2R	11262926	11262976	3	0		50	1.17495	2R:11262926..11262976
2R	11273676	11273957	3	1	FBgn0026370	281	1.49275	2R:11273676..11273957
2R	11429728	11430007	3	1	FBgn0022097	279	1.38735	2R:11429728..11430007
2R	11431816	11431921	3	2		105	1.21964	2R:11431816..11431921
2R	11566925	11567046	3	1	FBgn0010426	121	0.914311	2R:11566925..11567046
2R	11819660	11820089	3	1	FBgn0015247	429	1.5247	2R:11819660..11820089
2R	11823334	11823820	3	2		486	1.11787	2R:11823334..11823820
2R	1183182	1183490	3	1	FBgn0033015	308	1.04529	2R:1183182..1183490
2R	11894160	11894515	3	2		355	0.898809	2R:11894160..11894515
2R	11947716	11947817	3	0		101	1.1856	2R:11947716..11947817
2R	11994330	11994739	3	1	FBgn0014020	409	1.09195	2R:11994330..11994739
2R	12025156	12025758	3	1	FBgn0086676	602	1.36997	2R:12025156..12025758
2R	12028979	12029446	3	1	FBgn0001124	467	0.967132	2R:12028979..12029446
2R	12071711	12072121	3	1	FBgn0015754	410	1.06789	2R:12071711..12072121
2R	12072152	12072303	3	1	FBgn0015754	151	0.966431	2R:12072152..12072303
2R	12086518	12087245	3	2		727	1.06966	2R:12086518..12087245
2R	12154308	12154599	3	2		291	0.954703	2R:12154308..12154599
2R	1216516	1217067	3	1	FBgn0040295	551	0.965871	2R:1216516..1217067
2R	12179667	12179882	3	2		215	0.85644	2R:12179667..12179882
2R	12212315	12212712	3	0		397	1.18333	2R:12212315..12212712
2R	12228460	12228920	3	2		460	1.36067	2R:12228460..12228920
2R	1227142	1227659	3	1	FBgn0033017	517	1.56771	2R:1227142..1227659
2R	12420519	12420966	3	1	FBgn0011260	447	1.17047	2R:12420519..12420966
2R	12473980	12474273	3	1	FBgn0003274	293	1.44287	2R:12473980..12474273
2R	1247825	1247891	3	1	FBgn0033021	66	1.14948	2R:1247825..1247891
2R	12512003	12512165	3	0		162	0.958193	2R:12512003..12512165
2R	12542798	12543210	3	1	FBgn0024315	412	0.886256	2R:12542798..12543210
2R	12581007	12581277	3	1	FBgn0013763	270	1.12454	2R:12581007..12581277
2R	12678958	12679163	3	1	FBgn0034158	205	1.60779	2R:12678958..12679163
2R	12747396	12747959	3	1	FBgn0026533	563	1.21169	2R:12747396..12747959
2R	12887761	12887898	3	1	FBgn0034176	137	1.13763	2R:12887761..12887898
2R	12953758	12954054	3	2		296	0.832048	2R:12953758..12954054
2R	13006146	13006435	3	1	FBgn0000079	289	1.16589	2R:13006146..13006435
2R	13013756	13014007	3	2		251	1.50844	2R:13013756..13014007
2R	13162910	13163312	3	1	FBgn0053197	402	1.43035	2R:13162910..13163312
2R	13312978	13313228	3	2		250	1.26646	2R:13312978..13313228
2R	13316519	13316972	3	2		453	1.40838	2R:13316519..13316972
2R	13344299	13344661	3	1	FBgn0024196	362	1.07991	2R:13344299..13344661
2R	13353258	13353317	3	0		59	1.05178	2R:13353258..13353317
2R	13401256	13401475	3	1	FBgn0034229	219	1.24159	2R:13401256..13401475
2R	13426428	13426668	3	1	FBgn0034237	240	1.05755	2R:13426428..13426668
2R	13433808	13434161	3	2		353	1.39845	2R:13433808..13434161
2R	13443371	13443789	3	1	FBgn0034240	418	1.15697	2R:13443371..13443789
2R	13462143	13462796	3	2		653	1.13982	2R:13462143..13462796
2R	13469491	13469726	3	1	FBgn0034247	235	1.07088	2R:13469491..13469726
2R	13479127	13479435	3	2		308	0.946275	2R:13479127..13479435
2R	13560341	13560474	3	1	FBgn0016059	133	0.857298	2R:13560341..13560474
2R	13578489	13578553	3	1	FBgn0034262	64	1.30124	2R:13578489..13578553
2R	13591735	13591926	3	1	FBgn0028494	191	0.862414	2R:13591735..13591926
2R	13621852	13622157	3	2		305	1.22101	2R:13621852..13622157
2R	13735656	13735953	3	1	FBgn0015522	297	1.35809	2R:13735656..13735953
2R	13753682	13754392	3	0		710	1.11882	2R:13753682..13754392
2R	13909745	13909914	3	1	FBgn0034289	169	1.31366	2R:13909745..13909914
2R	13930379	13930691	3	1	FBgn0034290	312	1.19757	2R:13930379..13930691
2R	13931549	13931806	3	1	FBgn0034291	257	1.03891	2R:13931549..13931806
2R	13933862	13933986	3	1	FBgn0034292	124	1.2863	2R:13933862..13933986
2R	13943521	13943742	3	1	FBgn0034296	221	1.11004	2R:13943521..13943742
2R	14017799	14018246	3	1	FBgn0001222	447	1.30751	2R:14017799..14018246
2R	14051971	14052346	3	1	FBgn0034310	375	1.09699	2R:14051971..14052346
2R	14062751	14063364	3	1	FBgn0034313	613	0.970341	2R:14062751..14063364
2R	14163060	14163407	3	1	FBgn0003022	347	1.00872	2R:14163060..14163407
2R	14243365	14243561	3	0		196	0.877633	2R:14243365..14243561
2R	14272217	14272822	3	2		605	1.35709	2R:14272217..14272822
2R	14286475	14286728	3	1	FBgn0034335	253	1.12464	2R:14286475..14286728
2R	14297166	14297629	3	2		463	1.11435	2R:14297166..14297629
2R	14312931	14313732	3	1	FBgn0034345	801	1.19763	2R:14312931..14313732
2R	14334641	14334800	3	1	FBgn0034350	159	1.30069	2R:14334641..14334800
2R	14426589	14426930	3	1	FBgn0003067	341	1.21061	2R:14426589..14426930
2R	14501681	14501795	3	2		114	0.821478	2R:14501681..14501795
2R	14516653	14516966	3	1	FBgn0000566	313	0.998214	2R:14516653..14516966
2R	14517207	14517756	3	1	FBgn0034368	549	0.907801	2R:14517207..14517756
2R	14519799	14520267	3	1	FBgn0050122	468	1.11974	2R:14519799..14520267
2R	14644449	14644868	3	2		419	1.21531	2R:14644449..14644868
2R	14724153	14724635	3	2		482	1.26935	2R:14724153..14724635
2R	14739359	14739692	3	2		333	1.00811	2R:14739359..14739692
2R	14743267	14743468	3	1	FBgn0034405	201	0.889185	2R:14743267..14743468
2R	14856880	14857124	3	1	FBgn0014269	244	1.19594	2R:14856880..14857124
2R	1491087	1491291	3	1	FBgn0039969	204	0.860047	2R:1491087..1491291
2R	1491345	1491514	3	1	FBgn0039969	169	1.29145	2R:1491345..1491514
2R	14917598	14917758	3	0		160	1.4989	2R:14917598..14917758
2R	1498790	1499150	3	1	FBgn0039970	360	1.3145	2R:1498790..1499150
2R	15114305	15114704	3	1	FBgn0034421	399	0.969866	2R:15114305..15114704
2R	15178240	15178482	3	1	FBgn0013954	242	0.981442	2R:15178240..15178482
2R	15178600	15178887	3	1	FBgn0034430	287	1.35245	2R:15178600..15178887
2R	15191431	15191530	3	1	FBgn0086358	99	0.855315	2R:15191431..15191530
2R	15194338	15194698	3	1	FBgn0034432	360	1.18231	2R:15194338..15194698
2R	15249622	15249902	3	1	FBgn0034436	280	1.35034	2R:15249622..15249902
2R	15279360	15279848	3	1	FBgn0017539	488	0.997024	2R:15279360..15279848
2R	15287062	15287398	3	1	FBgn0004873	336	1.44604	2R:15287062..15287398
2R	15330746	15331088	3	1	FBgn0013325	342	1.12592	2R:15330746..15331088
2R	15334817	15335087	3	1	FBgn0003887	270	0.949686	2R:15334817..15335087
2R	15342700	15343149	3	1	FBgn0034447	449	1.31632	2R:15342700..15343149
2R	15369736	15370076	3	1	FBgn0026193	340	0.912183	2R:15369736..15370076
2R	15372884	15373332	3	1	FBgn0034451	448	1.36001	2R:15372884..15373332
2R	15391610	15391844	3	1	FBgn0034455	234	1.48271	2R:15391610..15391844
2R	1544669	1544817	3	1	FBgn0033029	148	0.884858	2R:1544669..1544817
2R	15455859	15455995	3	0		136	1.46235	2R:15455859..15455995
2R	15551421	15551818	3	1	FBgn0015949	397	1.03297	2R:15551421..15551818
2R	15578505	15578632	3	1	FBgn0040729	127	1.01749	2R:15578505..15578632
2R	15590605	15590925	3	1	FBgn0034470	320	1.27239	2R:15590605..15590925
2R	1587527	1587726	3	1	FBgn0033035	199	1.18729	2R:1587527..1587726
2R	1592461	1592956	3	1	FBgn0010633	495	1.20445	2R:1592461..1592956
2R	16135626	16135732	3	1	FBgn0034490	106	1.02393	2R:16135626..16135732
2R	16152033	16152436	3	1	FBgn0010411	403	1.09207	2R:16152033..16152436
2R	16166560	16166721	3	1	FBgn0034497	161	0.978469	2R:16166560..16166721
2R	16169118	16169358	3	1	FBgn0034498	240	0.77898	2R:16169118..16169358
2R	16218103	16218228	3	1	FBgn0034504	125	1.14531	2R:16218103..16218228
2R	16426998	16427107	3	1	FBgn0034515	109	0.980005	2R:16426998..16427107
2R	16508344	16508658	3	2		314	1.13266	2R:16508344..16508658
2R	16521366	16521638	3	1	FBgn0250850	272	0.923937	2R:16521366..16521638
2R	16528967	16529187	3	1	FBgn0034534	220	1.02353	2R:16528967..16529187
2R	1659654	1660028	3	1	FBgn0033039	374	1.23032	2R:1659654..1660028
2R	16714907	16715147	3	1	FBgn0016984	240	1.08351	2R:16714907..16715147
2R	16895228	16895357	3	1	FBgn0050291	129	0.738472	2R:16895228..16895357
2R	16903060	16903207	3	2		147	0.739863	2R:16903060..16903207
2R	16913333	16913603	3	1	FBgn0034576	270	1.28186	2R:16913333..16913603
2R	16937186	16937333	3	0		147	1.42254	2R:16937186..16937333
2R	16937336	16937400	3	0		64	0.980042	2R:16937336..16937400
2R	16948977	16949180	3	1	FBgn0034579	203	1.07403	2R:16948977..16949180
2R	16957787	16958119	3	1	FBgn0034583	332	1.15875	2R:16957787..16958119
2R	16975442	16975802	3	1	FBgn0003748	360	1.12754	2R:16975442..16975802
2R	16983276	16983640	3	1	FBgn0011824	364	1.51985	2R:16983276..16983640
2R	17016676	17016880	3	1	FBgn0002736	204	1.30743	2R:17016676..17016880
2R	17016891	17017246	3	2		355	0.907727	2R:17016891..17017246
2R	17032915	17033257	3	1	FBgn0021872	342	0.984222	2R:17032915..17033257
2R	17057397	17057688	3	2		291	1.21944	2R:17057397..17057688
2R	17079704	17079871	3	1	FBgn0003891	167	1.83325	2R:17079704..17079871
2R	17079981	17080437	3	0		456	1.05804	2R:17079981..17080437
2R	17181735	17182001	3	2		266	1.55025	2R:17181735..17182001
2R	17228968	17229373	3	1	FBgn0020306	405	1.24319	2R:17228968..17229373
2R	17279756	17280171	3	1	FBgn0034629	415	1.17431	2R:17279756..17280171
2R	17402008	17402280	3	1	FBgn0043070	272	1.1492	2R:17402008..17402280
2R	17402285	17402500	3	1	FBgn0043070	215	1.22064	2R:17402285..17402500
2R	17518525	17518832	3	1	FBgn0034641	307	0.802692	2R:17518525..17518832
2R	17525727	17525905	3	1	FBgn0034643	178	1.04794	2R:17525727..17525905
2R	17558903	17559104	3	1	FBgn0034650	201	1.29524	2R:17558903..17559104
2R	17577651	17577970	3	2		319	1.16447	2R:17577651..17577970
2R	17604445	17604673	3	1	FBgn0050404	228	1.41598	2R:17604445..17604673
2R	17721719	17721977	3	1	FBgn0034663	258	1.69373	2R:17721719..17721977
2R	18104610	18104769	3	1	FBgn0025186	159	1.31344	2R:18104610..18104769
2R	18111182	18111266	3	1	FBgn0034716	84	1.41253	2R:18111182..18111266
2R	18216069	18216989	3	2		920	1.18021	2R:18216069..18216989
2R	18281403	18281523	3	1	FBgn0034723	120	1.24481	2R:18281403..18281523
2R	18296706	18296829	3	0		123	0.986871	2R:18296706..18296829
2R	18305826	18306253	3	1	FBgn0022985	427	0.883095	2R:18305826..18306253
2R	18306566	18306778	3	1	FBgn0034727	212	1.39011	2R:18306566..18306778
2R	18379319	18379612	3	1	FBgn0034734	293	1.28938	2R:18379319..18379612
2R	18381648	18381894	3	1	FBgn0034735	246	0.957131	2R:18381648..18381894
2R	18495223	18495512	3	1	FBgn0034743	289	1.03755	2R:18495223..18495512
2R	18526278	18526451	3	2		173	1.02243	2R:18526278..18526451
2R	18527984	18528349	3	1	FBgn0034751	365	1.22957	2R:18527984..18528349
2R	18548767	18548946	3	1	FBgn0034760	179	1.15631	2R:18548767..18548946
2R	1862575	1862691	3	1	FBgn0002774	116	1.17362	2R:1862575..1862691
2R	18691021	18691436	3	1	FBgn0000405	415	0.981378	2R:18691021..18691436
2R	18742966	18743350	3	2		384	1.01181	2R:18742966..18743350
2R	18770417	18770658	3	1	FBgn0034792	241	0.87025	2R:18770417..18770658
2R	18822723	18823037	3	1	FBgn0034802	314	1.03071	2R:18822723..18823037
2R	18823238	18823558	3	1	FBgn0034802	320	1.13961	2R:18823238..18823558
2R	18870052	18870095	3	0		43	1.09446	2R:18870052..18870095
2R	18881153	18881417	3	1	FBgn0034808	264	1.27316	2R:18881153..18881417
2R	18959071	18959400	3	1	FBgn0021979	329	1.36026	2R:18959071..18959400
2R	19246551	19246730	3	1	FBgn0085452	179	1.28513	2R:19246551..19246730
2R	19299832	19300161	3	1	FBgn0034860	329	1.14354	2R:19299832..19300161
2R	19398793	19399005	3	1	FBgn0034871	212	1.33833	2R:19398793..19399005
2R	19415285	19415784	3	2		499	1.25089	2R:19415285..19415784
2R	19432332	19432541	3	2		209	1.08081	2R:19432332..19432541
2R	19436317	19436628	3	2		311	0.883106	2R:19436317..19436628
2R	19440914	19441091	3	1	FBgn0010501	177	0.820236	2R:19440914..19441091
2R	19495101	19495369	3	1	FBgn0034885	268	1.01343	2R:19495101..19495369
2R	19541744	19541979	3	1	FBgn0004795	235	1.65426	2R:19541744..19541979
2R	19620373	19620788	3	1	FBgn0034897	415	1.19462	2R:19620373..19620788
2R	19622385	19622849	3	1	FBgn0000562	464	0.806054	2R:19622385..19622849
2R	1962300	1962521	3	1	FBgn0033059	221	0.873628	2R:1962300..1962521
2R	19640795	19640938	3	1	FBgn0034902	143	0.940961	2R:19640795..19640938
2R	19734133	19734549	3	1	FBgn0034914	416	1.24083	2R:19734133..19734549
2R	19734681	19735166	3	1	FBgn0021895	485	1.03333	2R:19734681..19735166
2R	19750461	19750862	3	1	FBgn0025335	401	1.31675	2R:19750461..19750862
2R	19754055	19754291	3	2		236	1.11505	2R:19754055..19754291
2R	19784414	19784710	3	2		296	1.13592	2R:19784414..19784710
2R	19791112	19791190	3	1	FBgn0034926	78	1.10426	2R:19791112..19791190
2R	19814441	19814701	3	1	FBgn0004551	260	1.52442	2R:19814441..19814701
2R	19816626	19816949	3	1	FBgn0004551	323	1.15972	2R:19816626..19816949
2R	19829452	19829689	3	1	FBgn0023477	237	1.28678	2R:19829452..19829689
2R	19854161	19854336	3	1	FBgn0020764	175	0.798522	2R:19854161..19854336
2R	19862857	19862982	3	1	FBgn0002791	125	1.11262	2R:19862857..19862982
2R	19863089	19863435	3	1	FBgn0034948	346	1.11793	2R:19863089..19863435
2R	19913086	19913423	3	1	FBgn0022708	337	1.12356	2R:19913086..19913423
2R	19914750	19915079	3	1	FBgn0011695	329	1.09776	2R:19914750..19915079
2R	19931861	19932282	3	2		421	1.1615	2R:19931861..19932282
2R	19946712	19947057	3	1	FBgn0034967	345	0.917656	2R:19946712..19947057
2R	19979352	19979541	3	1	FBgn0086129	189	0.770687	2R:19979352..19979541
2R	20084449	20084557	3	1	FBgn0034988	108	1.18302	2R:20084449..20084557
2R	20085	20227	3	1	FBgn0040002	142	1.0261	2R:20085..20227
2R	20200197	20200627	3	1	FBgn0003888	430	1.40152	2R:20200197..20200627
2R	20253	20506	3	1	FBgn0040002	253	1.05517	2R:20253..20506
2R	20279640	20279704	3	1	FBgn0035001	64	0.921151	2R:20279640..20279704
2R	20409937	20410248	3	0		311	0.912816	2R:20409937..20410248
2R	20420660	20421052	3	2		392	1.40353	2R:20420660..20421052
2R	20486594	20486849	3	2		255	1.34247	2R:20486594..20486849
2R	20553651	20553876	3	1	FBgn0035048	225	1.00945	2R:20553651..20553876
2R	20558692	20558902	3	2		210	1.67788	2R:20558692..20558902
2R	20558934	20559069	3	2		135	0.978727	2R:20558934..20559069
2R	20654219	20654435	3	2		216	1.16389	2R:20654219..20654435
2R	2067656	2067868	3	1	FBgn0040502	212	1.03103	2R:2067656..2067868
2R	20762468	20762718	3	1	FBgn0050423	250	0.880287	2R:20762468..20762718
2R	20827055	20827347	3	2		292	0.868982	2R:20827055..20827347
2R	20828162	20828363	3	1	FBgn0035083	201	1.31601	2R:20828162..20828363
2R	20848003	20848159	3	1	FBgn0035087	156	0.884204	2R:20848003..20848159
2R	20863959	20864443	3	1	FBgn0010435	484	1.02596	2R:20863959..20864443
2R	20878037	20878691	3	1	FBgn0005634	654	1.13946	2R:20878037..20878691
2R	2127750	2128224	3	0		474	0.888868	2R:2127750..2128224
2R	2514768	2515079	3	1	FBgn0004145	311	1.52459	2R:2514768..2515079
2R	2521142	2521302	3	1	FBgn0026761	160	1.59991	2R:2521142..2521302
2R	2582557	2582970	3	2		413	0.985449	2R:2582557..2582970
2R	2586114	2586555	3	1	FBgn0014009	441	1.29331	2R:2586114..2586555
2R	2749697	2750117	3	1	FBgn0033109	420	0.942408	2R:2749697..2750117
2R	2813162	2813577	3	0		415	0.911265	2R:2813162..2813577
2R	2897277	2897491	3	1	FBgn0029507	214	1.24613	2R:2897277..2897491
2R	2905247	2905871	3	1	FBgn0029506	624	1.15342	2R:2905247..2905871
2R	2915232	2915594	3	1	FBgn0033127	362	1.09601	2R:2915232..2915594
2R	3331206	3331515	3	2		309	1.52893	2R:3331206..3331515
2R	3342416	3342600	3	1	FBgn0025885	184	0.839129	2R:3342416..3342600
2R	3352338	3352702	3	2		364	0.872047	2R:3352338..3352702
2R	3354378	3354563	3	1	FBgn0010548	185	0.866097	2R:3354378..3354563
2R	3384205	3384398	3	1	FBgn0015929	193	1.12209	2R:3384205..3384398
2R	3395467	3396234	3	2		767	1.13381	2R:3395467..3396234
2R	3413620	3413983	3	1	FBgn0033188	363	1.07805	2R:3413620..3413983
2R	3423179	3423459	3	2		280	1.11568	2R:3423179..3423459
2R	3539918	3540156	3	1	FBgn0028687	238	1.21085	2R:3539918..3540156
2R	3561204	3561312	3	1	FBgn0033208	108	0.883839	2R:3561204..3561312
2R	3591009	3591102	3	0		93	0.893417	2R:3591009..3591102
2R	3605884	3606021	3	1	FBgn0042135	137	1.18407	2R:3605884..3606021
2R	3688287	3688802	3	2		515	0.984655	2R:3688287..3688802
2R	3709643	3709804	3	1	FBgn0029093	161	1.36491	2R:3709643..3709804
2R	3804481	3804561	3	1	FBgn0015509	80	1.09988	2R:3804481..3804561
2R	3807783	3807997	3	1	FBgn0015509	214	1.08689	2R:3807783..3807997
2R	3853066	3853414	3	1	FBgn0027548	348	0.749965	2R:3853066..3853414
2R	3855589	3855783	3	1	FBgn0033244	194	0.796686	2R:3855589..3855783
2R	3989598	3990040	3	1	FBgn0033260	442	0.788119	2R:3989598..3990040
2R	4012377	4012685	3	2		308	1.06445	2R:4012377..4012685
2R	4016721	4017033	3	2		312	0.887703	2R:4016721..4017033
2R	4021059	4021391	3	1	FBgn0005648	332	1.33992	2R:4021059..4021391
2R	4021655	4021832	3	1	FBgn0005648	177	0.795417	2R:4021655..4021832
2R	403401	403825	3	1	FBgn0040007	424	1.29398	2R:403401..403825
2R	4057249	4057595	3	2		346	0.881306	2R:4057249..4057595
2R	4127385	4127894	3	1	FBgn0013726	509	0.933773	2R:4127385..4127894
2R	4315935	4316088	3	1	FBgn0028836	153	0.907092	2R:4315935..4316088
2R	4334345	4334705	3	1	FBgn0014469	360	1.45729	2R:4334345..4334705
2R	4337091	4337448	3	2		357	1.34706	2R:4337091..4337448
2R	4352399	4352604	3	1	FBgn0050359	205	1.30992	2R:4352399..4352604
2R	4354265	4354732	3	1	FBgn0050360	467	1.08723	2R:4354265..4354732
2R	4511235	4511640	3	1	FBgn0033313	405	0.93814	2R:4511235..4511640
2R	4569309	4570354	3	1	FBgn0010609	1045	0.957733	2R:4569309..4570354
2R	4605517	4605818	3	1	FBgn0040777	301	1.23771	2R:4605517..4605818
2R	4790142	4790654	3	1	FBgn0004921	512	1.02388	2R:4790142..4790654
2R	4791023	4791131	3	1	FBgn0004921	108	1.34251	2R:4791023..4791131
2R	4798289	4798756	3	2		467	1.08982	2R:4798289..4798756
2R	4805631	4805792	3	2		161	1.05251	2R:4805631..4805792
2R	4814491	4814622	3	1	FBgn0033351	131	1.15322	2R:4814491..4814622
2R	4831800	4832243	3	1	FBgn0027607	443	1.47304	2R:4831800..4832243
2R	4839506	4839753	3	1	FBgn0033357	247	1.9189	2R:4839506..4839753
2R	4927186	4927300	3	1	FBgn0033366	114	0.881625	2R:4927186..4927300
2R	496561	497004	3	1	FBgn0015587	443	1.2682	2R:496561..497004
2R	4980007	4980516	3	2		509	1.47147	2R:4980007..4980516
2R	4993979	4994310	3	1	FBgn0015838	331	0.994942	2R:4993979..4994310
2R	4994638	4994948	3	1	FBgn0033377	310	1.56038	2R:4994638..4994948
2R	5022590	5023167	3	2		577	1.0593	2R:5022590..5023167
2R	5055251	5055518	3	1	FBgn0015477	267	1.19854	2R:5055251..5055518
2R	5065372	5065675	3	1	FBgn0002567	303	0.987005	2R:5065372..5065675
2R	5074842	5075237	3	1	FBgn0033391	395	1.25203	2R:5074842..5075237
2R	5179556	5179719	3	1	FBgn0028408	163	1.33325	2R:5179556..5179719
2R	5187148	5187366	3	1	FBgn0028408	218	1.05205	2R:5187148..5187366
2R	5191155	5191307	3	1	FBgn0033402	152	1.18815	2R:5191155..5191307
2R	5287154	5287405	3	2		251	0.956584	2R:5287154..5287405
2R	5305255	5305355	3	1	FBgn0041087	100	1.42019	2R:5305255..5305355
2R	5320716	5320898	3	1	FBgn0017558	182	1.23047	2R:5320716..5320898
2R	5321260	5321473	3	0		213	0.799605	2R:5321260..5321473
2R	5322169	5322527	3	1	FBgn0029092	358	1.06711	2R:5322169..5322527
2R	5454389	5454703	3	0		314	0.92321	2R:5454389..5454703
2R	5475267	5475555	3	2		288	0.996034	2R:5475267..5475555
2R	5603146	5603661	3	1	FBgn0010316	515	1.09687	2R:5603146..5603661
2R	5652918	5653024	3	1	FBgn0005614	106	0.90791	2R:5652918..5653024
2R	5698527	5698804	3	0		277	1.18236	2R:5698527..5698804
2R	5728508	5728691	3	2		183	0.932631	2R:5728508..5728691
2R	5734122	5734385	3	1	FBgn0023175	263	1.02566	2R:5734122..5734385
2R	5738053	5738337	3	2		284	1.0505	2R:5738053..5738337
2R	5764386	5764441	3	1	FBgn0033460	55	1.24899	2R:5764386..5764441
2R	5778448	5778725	3	1	FBgn0050008	277	0.888945	2R:5778448..5778725
2R	579168	579522	3	1	FBgn0026401	354	0.977462	2R:579168..579522
2R	5800836	5801075	3	2		239	1.23098	2R:5800836..5801075
2R	5803003	5803283	3	1	FBgn0011656	280	0.923965	2R:5803003..5803283
2R	5921940	5922245	3	1	FBgn0033475	305	0.917306	2R:5921940..5922245
2R	5928580	5928847	3	1	FBgn0085249	267	1.10004	2R:5928580..5928847
2R	5938347	5938467	3	2		120	0.981961	2R:5938347..5938467
2R	5985893	5986098	3	2		205	0.994002	2R:5985893..5986098
2R	5994968	5995360	3	1	FBgn0004907	392	1.24756	2R:5994968..5995360
2R	5995492	5996044	3	1	FBgn0004907	552	1.02725	2R:5995492..5996044
2R	6043813	6043862	3	0		49	1.09952	2R:6043813..6043862
2R	6136924	6137290	3	2		366	1.06521	2R:6136924..6137290
2R	6198431	6198692	3	1	FBgn0033507	261	1.15739	2R:6198431..6198692
2R	6307890	6308118	3	0		228	1.15578	2R:6307890..6308118
2R	6356890	6357331	3	2		441	1.10829	2R:6356890..6357331
2R	6366485	6366602	3	1	FBgn0033528	117	0.78651	2R:6366485..6366602
2R	6369074	6369906	3	1	FBgn0033529	832	1.36612	2R:6369074..6369906
2R	6390256	6390382	3	0		126	1.13182	2R:6390256..6390382
2R	6394738	6395220	3	1	FBgn0005630	482	1.21182	2R:6394738..6395220
2R	6407088	6407697	3	1	FBgn0005630	609	1.16991	2R:6407088..6407697
2R	645298	645565	3	1	FBgn0039994	267	0.980539	2R:645298..645565
2R	6503163	6503770	3	1	FBgn0004399	607	0.925795	2R:6503163..6503770
2R	6625618	6625910	3	1	FBgn0033544	292	1.60417	2R:6625618..6625910
2R	6627551	6627742	3	0		191	0.752018	2R:6627551..6627742
2R	6687899	6688211	3	1	FBgn0027499	312	1.0242	2R:6687899..6688211
2R	6709527	6710214	3	2		687	1.23276	2R:6709527..6710214
2R	7035103	7035396	3	1	FBgn0033581	293	1.2519	2R:7035103..7035396
2R	7104783	7104834	3	1	FBgn0003396	51	0.727588	2R:7104783..7104834
2R	7129212	7129363	3	1	FBgn0033593	151	1.18305	2R:7129212..7129363
2R	717049	717443	3	1	FBgn0033000	394	1.00696	2R:717049..717443
2R	7182029	7182282	3	2		253	1.13094	2R:7182029..7182282
2R	7198545	7198687	3	1	FBgn0016047	142	1.26066	2R:7198545..7198687
2R	7231614	7231900	3	1	FBgn0003863	286	0.936514	2R:7231614..7231900
2R	7245374	7245630	3	1	FBgn0033624	256	1.55394	2R:7245374..7245630
2R	7274659	7274777	3	1	FBgn0050022	118	0.922335	2R:7274659..7274777
2R	7329437	7329749	3	1	FBgn0033635	312	1.09004	2R:7329437..7329749
2R	74981	75200	3	1	FBgn0058127	219	1.29265	2R:74981..75200
2R	7576408	7576713	3	1	FBgn0010516	305	1.07691	2R:7576408..7576713
2R	7774979	7775340	3	2		361	0.989482	2R:7774979..7775340
2R	7782620	7783054	3	1	FBgn0000556	434	1.10653	2R:7782620..7783054
2R	7870639	7870909	3	1	FBgn0011704	270	1.15651	2R:7870639..7870909
2R	7878806	7878985	3	1	FBgn0033673	179	1.1812	2R:7878806..7878985
2R	7926207	7926394	3	1	FBgn0010339	187	1.11717	2R:7926207..7926394
2R	7937472	7937680	3	1	FBgn0024732	208	1.24479	2R:7937472..7937680
2R	8026633	8026870	3	1	FBgn0033683	237	1.05603	2R:8026633..8026870
2R	8030636	8030850	3	1	FBgn0027495	214	1.22554	2R:8030636..8030850
2R	8054068	8054508	3	1	FBgn0014184	440	1.0787	2R:8054068..8054508
2R	8057416	8057541	3	1	FBgn0023167	125	0.972797	2R:8057416..8057541
2R	8064656	8065076	3	2		420	0.99172	2R:8064656..8065076
2R	8066980	8067068	3	1	FBgn0033691	88	0.927516	2R:8066980..8067068
2R	8079862	8080134	3	1	FBgn0033698	272	0.999932	2R:8079862..8080134
2R	8086507	8086747	3	1	FBgn0033699	240	0.976382	2R:8086507..8086747
2R	8162339	8162386	3	0		47	1.15505	2R:8162339..8162386
2R	8226837	8227052	3	1	FBgn0033716	215	1.44404	2R:8226837..8227052
2R	8227113	8227281	3	1	FBgn0033717	168	1.45564	2R:8227113..8227281
2R	8312835	8312965	3	1	FBgn0033734	130	1.09936	2R:8312835..8312965
2R	8456461	8456674	3	2		213	0.961743	2R:8456461..8456674
2R	8462546	8463314	3	2		768	1.11237	2R:8462546..8463314
2R	8499504	8499583	3	1	FBgn0027356	79	1.10755	2R:8499504..8499583
2R	8521505	8521775	3	3		270	1.22657	2R:8521505..8521775
2R	8538794	8538975	3	1	FBgn0033761	181	1.13311	2R:8538794..8538975
2R	8567409	8567526	3	0		117	1.21146	2R:8567409..8567526
2R	8640525	8640833	3	1	FBgn0026619	308	1.04589	2R:8640525..8640833
2R	8736889	8737137	3	1	FBgn0033777	248	1.38662	2R:8736889..8737137
2R	8758508	8759333	3	1	FBgn0000181	825	0.912075	2R:8758508..8759333
2R	8764587	8764837	3	1	FBgn0013305	250	1.09691	2R:8764587..8764837
2R	8770252	8770695	3	1	FBgn0002069	443	1.10499	2R:8770252..8770695
2R	8810417	8811279	3	1	FBgn0010488	862	1.05934	2R:8810417..8811279
2R	8812087	8812173	3	1	FBgn0033781	86	1.07519	2R:8812087..8812173
2R	8818384	8818731	3	1	FBgn0033783	347	1.15169	2R:8818384..8818731
2R	8827819	8827921	3	2		102	1.01007	2R:8827819..8827921
2R	8837903	8838063	3	1	FBgn0033786	160	0.950833	2R:8837903..8838063
2R	8842545	8842755	3	1	FBgn0033787	210	1.35577	2R:8842545..8842755
2R	8934177	8934432	3	1	FBgn0033788	255	1.28047	2R:8934177..8934432
2R	9046994	9047157	3	1	FBgn0085468	163	1.08214	2R:9046994..9047157
2R	9058074	9058251	3	0		177	1.17944	2R:9058074..9058251
2R	9062174	9062311	3	1	FBgn0053138	137	1.31916	2R:9062174..9062311
2R	9114920	9115742	3	1	FBgn0011763	822	1.17133	2R:9114920..9115742
2R	9135001	9135293	3	1	FBgn0002789	292	1.21044	2R:9135001..9135293
2R	9144473	9145052	3	1	FBgn0033820	579	1.159	2R:9144473..9145052
2R	9184696	9184839	3	1	FBgn0033826	143	1.48561	2R:9184696..9184839
2R	9373930	9374378	3	2		448	1.42374	2R:9373930..9374378
2R	9396736	9396844	3	1	FBgn0024556	108	1.21366	2R:9396736..9396844
2R	9707097	9707506	3	1	FBgn0000662	409	1.13896	2R:9707097..9707506
2R	9743562	9743931	3	1	FBgn0086356	369	0.919662	2R:9743562..9743931
2R	9751722	9752140	3	1	FBgn0013733	418	1.33556	2R:9751722..9752140
2R	9855139	9855458	3	1	FBgn0013770	319	1.3583	2R:9855139..9855458
2R	9857290	9857492	3	1	FBgn0020766	202	1.18634	2R:9857290..9857492
2R	9946237	9946424	3	1	FBgn0002643	187	1.1198	2R:9946237..9946424
2RHET	1265371	1265681	3	0		310	1.01375	2RHET:1265371..1265681
2RHET	1707761	1708210	3	0		449	0.973567	2RHET:1707761..1708210
2RHET	2820751	2821179	3	0		428	1.03169	2RHET:2820751..2821179
2RHET	2903049	2903588	3	0		539	1.43332	2RHET:2903049..2903588
2RHET	2917250	2917396	3	0		146	1.05435	2RHET:2917250..2917396
2RHET	3136428	3136639	3	0		211	1.0106	2RHET:3136428..3136639
2RHET	470756	471014	3	0		258	1.09227	2RHET:470756..471014
3L	10213554	10213912	3	1	FBgn0052056	358	1.21563	3L:10213554..10213912
3L	10633373	10633575	3	1	FBgn0052066	202	0.844225	3L:10633373..10633575
3L	10657319	10657535	3	1	FBgn0052068	216	0.980373	3L:10657319..10657535
3L	10686318	10686432	3	1	FBgn0047038	114	0.940753	3L:10686318..10686432
3L	10868633	10868713	3	0		80	0.647853	3L:10868633..10868713
3L	10873789	10874037	3	1	FBgn0036106	248	1.09792	3L:10873789..10874037
3L	10887828	10889014	3	1	FBgn0036111	1186	1.05427	3L:10887828..10889014
3L	10891723	10891955	3	1	FBgn0036111	232	1.21735	3L:10891723..10891955
3L	11104963	11105222	3	1	FBgn0036133	259	1.03425	3L:11104963..11105222
3L	11105338	11105672	3	1	FBgn0003462	334	1.28994	3L:11105338..11105672
3L	11115033	11115257	3	2		224	1.43325	3L:11115033..11115257
3L	11159604	11159992	3	2		388	0.930284	3L:11159604..11159992
3L	11248658	11248989	3	0		331	1.12027	3L:11248658..11248989
3L	11249175	11249299	3	0		124	0.951492	3L:11249175..11249299
3L	11517354	11517524	3	1	FBgn0036172	170	1.08633	3L:11517354..11517524
3L	11556471	11556792	3	1	FBgn0036173	321	0.97331	3L:11556471..11556792
3L	11613617	11613804	3	1	FBgn0086254	187	0.957792	3L:11613617..11613804
3L	11635927	11636161	3	1	FBgn0052091	234	1.00165	3L:11635927..11636161
3L	11760388	11760700	3	1	FBgn0036203	312	1.40926	3L:11760388..11760700
3L	11820049	11820731	3	1	FBgn0000404	682	1.21629	3L:11820049..11820731
3L	11968514	11968944	3	1	FBgn0036232	430	1.24814	3L:11968514..11968944
3L	11991485	11991826	3	1	FBgn0036239	341	1.01062	3L:11991485..11991826
3L	12114298	12115032	3	1	FBgn0022959	734	1.03562	3L:12114298..12115032
3L	12130493	12130882	3	1	FBgn0011455	389	1.1582	3L:12130493..12130882
3L	12136252	12136490	3	1	FBgn0036257	238	0.860861	3L:12136252..12136490
3L	12183767	12183808	3	0		41	1.52571	3L:12183767..12183808
3L	12193407	12193598	3	1	FBgn0022709	191	1.10493	3L:12193407..12193598
3L	12395702	12396236	3	0		534	1.30184	3L:12395702..12396236
3L	12467423	12467530	3	0		107	1.11607	3L:12467423..12467530
3L	12498472	12498923	3	1	FBgn0036294	451	1.16415	3L:12498472..12498923
3L	1250352	1250461	3	1	FBgn0035195	109	0.829442	3L:1250352..1250461
3L	12512644	12513522	3	1	FBgn0041775	878	1.08464	3L:12512644..12513522
3L	12520258	12520737	3	1	FBgn0036298	479	0.956363	3L:12520258..12520737
3L	12739688	12739932	3	1	FBgn0010235	244	1.01398	3L:12739688..12739932
3L	12777499	12778077	3	0		578	0.904954	3L:12777499..12778077
3L	12817977	12818643	3	1	FBgn0036316	666	1.67369	3L:12817977..12818643
3L	12845884	12846321	3	1	FBgn0036318	437	1.37919	3L:12845884..12846321
3L	1300857	1301321	3	1	FBgn0010333	464	1.23535	3L:1300857..1301321
3L	13009713	13010006	3	1	FBgn0036334	293	1.07267	3L:13009713..13010006
3L	13013072	13013431	3	1	FBgn0036337	359	1.30627	3L:13013072..13013431
3L	1301364	1301521	3	1	FBgn0010333	157	0.834612	3L:1301364..1301521
3L	13039403	13039693	3	1	FBgn0036341	290	1.37021	3L:13039403..13039693
3L	1311699	1311853	3	2		154	1.10217	3L:1311699..1311853
3L	1318066	1318334	3	1	FBgn0035207	268	1.03915	3L:1318066..1318334
3L	13435415	13435525	3	0		110	0.91999	3L:13435415..13435525
3L	13509038	13509380	3	1	FBgn0036376	342	1.11866	3L:13509038..13509380
3L	13899992	13900425	3	1	FBgn0026376	433	1.06019	3L:13899992..13900425
3L	13927308	13927758	3	1	FBgn0001108	450	1.01695	3L:13927308..13927758
3L	13964819	13965823	3	1	FBgn0036389	1004	1.23767	3L:13964819..13965823
3L	13990900	13991266	3	2		366	1.10079	3L:13990900..13991266
3L	14022643	14023235	3	1	FBgn0061515	592	0.977235	3L:14022643..14023235
3L	14036140	14036882	3	2		742	1.00876	3L:14036140..14036882
3L	14322816	14323041	3	0		225	1.17586	3L:14322816..14323041
3L	14405913	14406280	3	1	FBgn0087007	367	1.09863	3L:14405913..14406280
3L	144895	145185	3	1	FBgn0020386	290	0.975542	3L:144895..145185
3L	145226	145386	3	1	FBgn0020386	160	0.842321	3L:145226..145386
3L	14534032	14535083	3	1	FBgn0036428	1051	1.38271	3L:14534032..14535083
3L	1475629	1476139	3	1	FBgn0020248	510	1.29549	3L:1475629..1476139
3L	14762437	14762877	3	1	FBgn0036448	440	1.06511	3L:14762437..14762877
3L	14782661	14782856	3	1	FBgn0036450	195	0.771955	3L:14782661..14782856
3L	14794395	14794705	3	1	FBgn0029148	310	1.02424	3L:14794395..14794705
3L	14984433	14984768	3	1	FBgn0002778	335	1.43544	3L:14984433..14984768
3L	14990996	14991185	3	1	FBgn0036462	189	0.948478	3L:14990996..14991185
3L	14994164	14994449	3	2		285	1.11104	3L:14994164..14994449
3L	15043951	15044158	3	0		207	1.03172	3L:15043951..15044158
3L	15105666	15106105	3	1	FBgn0036478	439	1.12323	3L:15105666..15106105
3L	15124604	15124858	3	1	FBgn0036483	254	1.34074	3L:15124604..15124858
3L	15130729	15131092	3	1	FBgn0014002	363	1.0504	3L:15130729..15131092
3L	15139219	15139485	3	0		266	0.915126	3L:15139219..15139485
3L	15147318	15147450	3	2		132	1.01649	3L:15147318..15147450
3L	15154146	15154242	3	2		96	1.06094	3L:15154146..15154242
3L	15155446	15155595	3	1	FBgn0036488	149	0.942321	3L:15155446..15155595
3L	1523407	1523630	3	1	FBgn0035227	223	1.38212	3L:1523407..1523630
3L	1534912	1535257	3	1	FBgn0035228	345	1.21952	3L:1534912..1535257
3L	15496657	15496911	3	2		254	1.03943	3L:15496657..15496911
3L	15510484	15510710	3	1	FBgn0004228	226	1.15724	3L:15510484..15510710
3L	15514787	15515027	3	1	FBgn0036505	240	1.09313	3L:15514787..15515027
3L	15582139	15582379	3	1	FBgn0036518	240	0.841042	3L:15582139..15582379
3L	15596408	15596547	3	0		139	1.0582	3L:15596408..15596547
3L	15602172	15602269	3	0		97	1.27248	3L:15602172..15602269
3L	15803235	15803701	3	1	FBgn0036533	466	1.11145	3L:15803235..15803701
3L	15811658	15812008	3	1	FBgn0015025	350	1.09623	3L:15811658..15812008
3L	15812144	15812667	3	0		523	0.991924	3L:15812144..15812667
3L	15826861	15827458	3	2		597	1.03164	3L:15826861..15827458
3L	15828803	15829334	3	1	FBgn0036538	531	1.08462	3L:15828803..15829334
3L	15918884	15919132	3	1	FBgn0000489	248	1.11035	3L:15918884..15919132
3L	15985675	15985726	3	0		51	1.06994	3L:15985675..15985726
3L	15999533	15999767	3	2		234	1.08771	3L:15999533..15999767
3L	1600428	1600710	3	0		282	2.10326	3L:1600428..1600710
3L	1600742	1600912	3	0		170	1.19713	3L:1600742..1600912
3L	16058385	16058444	3	1	FBgn0005536	59	0.891101	3L:16058385..16058444
3L	16096481	16096614	3	2		133	1.0262	3L:16096481..16096614
3L	16123762	16124389	3	2		627	0.87335	3L:16123762..16124389
3L	16129566	16129816	3	1	FBgn0036574	250	0.95555	3L:16129566..16129816
3L	16157114	16157272	3	0		158	1.45462	3L:16157114..16157272
3L	16311623	16311797	3	1	FBgn0042201	174	0.763286	3L:16311623..16311797
3L	16341799	16341924	3	2		125	0.91842	3L:16341799..16341924
3L	16374823	16375194	3	1	FBgn0036623	371	1.0201	3L:16374823..16375194
3L	16408192	16408539	3	2		347	0.915251	3L:16408192..16408539
3L	16569167	16569543	3	1	FBgn0026208	376	1.1509	3L:16569167..16569543
3L	16573463	16573649	3	1	FBgn0036641	186	1.10016	3L:16573463..16573649
3L	16582909	16583251	3	2		342	1.05256	3L:16582909..16583251
3L	16603742	16603929	3	1	FBgn0004465	187	1.01688	3L:16603742..16603929
3L	16606315	16606674	3	1	FBgn0017572	359	1.02789	3L:16606315..16606674
3L	16640239	16640520	3	1	FBgn0000017	281	1.00609	3L:16640239..16640520
3L	16641513	16642579	3	2		1066	1.26565	3L:16641513..16642579
3L	1667119	1667598	3	1	FBgn0026372	479	1.26119	3L:1667119..1667598
3L	16775188	16775520	3	1	FBgn0036661	332	1.0604	3L:16775188..16775520
3L	16778237	16778530	3	2		293	1.51405	3L:16778237..16778530
3L	16812460	16812693	3	1	FBgn0021768	233	0.908907	3L:16812460..16812693
3L	16837467	16837951	3	2		484	0.982196	3L:16837467..16837951
3L	16845260	16845850	3	2		590	1.15438	3L:16845260..16845850
3L	16847503	16847588	3	1	FBgn0003410	85	1.05423	3L:16847503..16847588
3L	16960547	16961191	3	1	FBgn0010352	644	1.24261	3L:16960547..16961191
3L	17005906	17006128	3	1	FBgn0036685	222	0.860085	3L:17005906..17006128
3L	17231708	17231990	3	1	FBgn0036702	282	0.813655	3L:17231708..17231990
3L	17393919	17394235	3	1	FBgn0026197	316	1.18323	3L:17393919..17394235
3L	17419226	17419507	3	2		281	1.06282	3L:17419226..17419507
3L	1745278	1745452	3	1	FBgn0035266	174	1.34676	3L:1745278..1745452
3L	17459756	17459870	3	1	FBgn0036726	114	1.11375	3L:17459756..17459870
3L	17468750	17468974	3	1	FBgn0036728	224	0.927934	3L:17468750..17468974
3L	17523906	17523945	3	1	FBgn0036736	39	0.89201	3L:17523906..17523945
3L	17538862	17539102	3	1	FBgn0036736	240	1.52847	3L:17538862..17539102
3L	17539128	17539311	3	1	FBgn0036736	183	1.01313	3L:17539128..17539311
3L	17539346	17539650	3	1	FBgn0036736	304	1.02899	3L:17539346..17539650
3L	1776926	1777058	3	2		132	0.732412	3L:1776926..1777058
3L	1778876	1779185	3	1	FBgn0250789	309	1.03478	3L:1778876..1779185
3L	17836770	17836983	3	1	FBgn0036761	213	0.889316	3L:17836770..17836983
3L	17842241	17842582	3	1	FBgn0036762	341	1.08947	3L:17842241..17842582
3L	17845341	17845823	3	2		482	0.961246	3L:17845341..17845823
3L	17884907	17885259	3	1	FBgn0036769	352	1.03406	3L:17884907..17885259
3L	1797161	1797313	3	2		152	0.957296	3L:1797161..1797313
3L	1858843	1859053	3	1	FBgn0035283	210	1.06998	3L:1858843..1859053
3L	1859100	1859148	3	1	FBgn0004636	48	1.16247	3L:1859100..1859148
3L	1859959	1860325	3	1	FBgn0004636	366	1.20764	3L:1859959..1860325
3L	1861333	1861496	3	1	FBgn0004636	163	1.01814	3L:1861333..1861496
3L	18659979	18660309	3	1	FBgn0036801	330	1.12427	3L:18659979..18660309
3L	18661080	18662186	3	1	FBgn0042134	1106	1.20675	3L:18661080..18662186
3L	18674127	18674272	3	1	FBgn0036804	145	1.37779	3L:18674127..18674272
3L	18675868	18676325	3	2		457	0.950289	3L:18675868..18676325
3L	1868305	1868658	3	0		353	1.32279	3L:1868305..1868658
3L	1871570	1871669	3	1	FBgn0002183	99	0.873667	3L:1871570..1871669
3L	18744784	18745404	3	1	FBgn0001078	620	0.864635	3L:18744784..18745404
3L	18813501	18813748	3	0		247	1.07422	3L:18813501..18813748
3L	18821105	18821293	3	1	FBgn0000261	188	1.56665	3L:18821105..18821293
3L	18862975	18863198	3	2		223	1.12193	3L:18862975..18863198
3L	18893642	18893891	3	1	FBgn0036826	249	1.12448	3L:18893642..18893891
3L	19052864	19053237	3	1	FBgn0036842	373	1.15396	3L:19052864..19053237
3L	19078922	19079088	3	1	FBgn0036844	166	0.903221	3L:19078922..19079088
3L	19250042	19250279	3	1	FBgn0040075	237	1.19355	3L:19250042..19250279
3L	19259768	19259955	3	2		187	1.19917	3L:19259768..19259955
3L	1942673	1942987	3	2		314	1.02725	3L:1942673..1942987
3L	19491466	19491610	3	1	FBgn0036876	144	1.33563	3L:19491466..19491610
3L	19578079	19578475	3	1	FBgn0036887	396	1.11615	3L:19578079..19578475
3L	19583865	19583991	3	0		126	1.37232	3L:19583865..19583991
3L	19601335	19601511	3	2		176	0.903471	3L:19601335..19601511
3L	19791815	19791988	3	1	FBgn0015234	173	1.84267	3L:19791815..19791988
3L	19792011	19792099	3	2		88	1.23362	3L:19792011..19792099
3L	19799851	19800036	3	1	FBgn0036909	185	0.99745	3L:19799851..19800036
3L	19803192	19803603	3	2		411	0.979546	3L:19803192..19803603
3L	19806854	19807011	3	1	FBgn0023094	157	1.0531	3L:19806854..19807011
3L	19824483	19824734	3	1	FBgn0003744	251	1.0551	3L:19824483..19824734
3L	19874913	19875070	3	0		157	1.03134	3L:19874913..19875070
3L	19883823	19883986	3	0		163	1.18998	3L:19883823..19883986
3L	19911068	19911310	3	1	FBgn0028695	242	1.33362	3L:19911068..19911310
3L	19925665	19926039	3	1	FBgn0036921	374	1.10533	3L:19925665..19926039
3L	19991178	19991499	3	1	FBgn0036927	321	1.08257	3L:19991178..19991499
3L	19995177	19995416	3	1	FBgn0036928	239	1.17737	3L:19995177..19995416
3L	20185236	20185362	3	1	FBgn0036946	126	1.26331	3L:20185236..20185362
3L	20236486	20236845	3	1	FBgn0024814	359	0.920841	3L:20236486..20236845
3L	20306003	20306543	3	1	FBgn0003124	540	1.20782	3L:20306003..20306543
3L	20308873	20309383	3	1	FBgn0250791	510	0.96835	3L:20308873..20309383
3L	20384386	20384555	3	2		169	0.965111	3L:20384386..20384555
3L	20428151	20428391	3	2		240	1.02578	3L:20428151..20428391
3L	20443481	20443879	3	2		398	1.23209	3L:20443481..20443879
3L	20463210	20463560	3	0		350	1.20035	3L:20463210..20463560
3L	20490078	20490333	3	1	FBgn0037001	255	1.11263	3L:20490078..20490333
3L	20506950	20507213	3	1	FBgn0052425	263	1.2878	3L:20506950..20507213
3L	20507740	20508113	3	1	FBgn0037007	373	1.1442	3L:20507740..20508113
3L	20515603	20515776	3	2		173	1.23851	3L:20515603..20515776
3L	20520866	20521009	3	1	FBgn0037011	143	0.814171	3L:20520866..20521009
3L	20769755	20770133	3	2		378	1.05989	3L:20769755..20770133
3L	20773248	20773566	3	2		318	0.848204	3L:20773248..20773566
3L	20793056	20793249	3	1	FBgn0037024	193	1.04156	3L:20793056..20793249
3L	20828962	20829219	3	1	FBgn0000275	257	1.32406	3L:20828962..20829219
3L	20987181	20987635	3	1	FBgn0003415	454	0.904928	3L:20987181..20987635
3L	20987950	20988367	3	1	FBgn0003415	417	0.987661	3L:20987950..20988367
3L	21018178	21018328	3	1	FBgn0003415	150	1.27321	3L:21018178..21018328
3L	21068090	21068546	3	1	FBgn0026179	456	1.19199	3L:21068090..21068546
3L	21175967	21176399	3	1	FBgn0021760	432	1.08987	3L:21175967..21176399
3L	21259775	21259997	3	1	FBgn0037063	222	1.11519	3L:21259775..21259997
3L	21264299	21264705	3	1	FBgn0012034	406	1.15985	3L:21264299..21264705
3L	21273585	21273884	3	1	FBgn0027945	299	1.2445	3L:21273585..21273884
3L	21282788	21283199	3	1	FBgn0037066	411	0.921281	3L:21282788..21283199
3L	21330968	21331493	3	2		525	1.17479	3L:21330968..21331493
3L	21416952	21417574	3	1	FBgn0027542	622	0.96701	3L:21416952..21417574
3L	21430482	21430993	3	1	FBgn0005694	511	0.96814	3L:21430482..21430993
3L	21441147	21441248	3	1	FBgn0086377	101	1.05515	3L:21441147..21441248
3L	21487046	21487265	3	1	FBgn0015239	219	1.17644	3L:21487046..21487265
3L	21490987	21491137	3	1	FBgn0053214	150	1.05906	3L:21490987..21491137
3L	21520908	21521504	3	2		596	1.15544	3L:21520908..21521504
3L	21531981	21532221	3	1	FBgn0037097	240	1.19166	3L:21531981..21532221
3L	21568766	21569022	3	0		256	1.19038	3L:21568766..21569022
3L	21629203	21629358	3	0		155	0.898733	3L:21629203..21629358
3L	21918500	21919190	3	1	FBgn0014362	690	1.34619	3L:21918500..21919190
3L	21975670	21975945	3	1	FBgn0037146	275	1.37223	3L:21975670..21975945
3L	22059992	22060073	3	1	FBgn0037149	81	0.822641	3L:22059992..22060073
3L	22070350	22070592	3	1	FBgn0000100	242	1.2523	3L:22070350..22070592
3L	22258898	22259178	3	2		280	0.893332	3L:22258898..22259178
3L	22288420	22288560	3	1	FBgn0004449	140	1.33212	3L:22288420..22288560
3L	2235280	2235357	3	1	FBgn0035318	77	1.07497	3L:2235280..2235357
3L	2258700	2259099	3	2		399	0.978593	3L:2258700..2259099
3L	2263456	2263718	3	2		262	0.975359	3L:2263456..2263718
3L	22731695	22732011	3	1	FBgn0010830	316	1.20032	3L:22731695..22732011
3L	22777908	22778367	3	0		459	1.07348	3L:22777908..22778367
3L	22857253	22857363	3	1	FBgn0053169	110	0.966123	3L:22857253..22857363
3L	22861475	22861666	3	1	FBgn0010348	191	0.959581	3L:22861475..22861666
3L	22862628	22862712	3	2		84	1.31703	3L:22862628..22862712
3L	23095999	23096621	3	1	FBgn0000258	622	1.28686	3L:23095999..23096621
3L	23140719	23140768	3	1	FBgn0052350	49	0.759406	3L:23140719..23140768
3L	23311685	23312101	3	1	FBgn0010215	416	1.37246	3L:23311685..23312101
3L	233896	234132	3	1	FBgn0000541	236	0.986576	3L:233896..234132
3L	23682583	23682771	3	0		188	1.28404	3L:23682583..23682771
3L	2372749	2372932	3	2		183	0.959532	3L:2372749..2372932
3L	2376273	2376555	3	2		282	1.45116	3L:2376273..2376555
3L	2555664	2556112	3	1	FBgn0010909	448	1.11739	3L:2555664..2556112
3L	258919	259579	3	1	FBgn0035121	660	0.98984	3L:258919..259579
3L	2768101	2768399	3	1	FBgn0035370	298	0.989548	3L:2768101..2768399
3L	2781901	2782127	3	1	FBgn0035374	226	1.1513	3L:2781901..2782127
3L	3049739	3050168	3	1	FBgn0052484	429	1.21175	3L:3049739..3050168
3L	3055522	3055901	3	1	FBgn0035393	379	1.1878	3L:3055522..3055901
3L	3088250	3088633	3	1	FBgn0035397	383	1.23826	3L:3088250..3088633
3L	3128029	3128130	3	1	FBgn0035400	101	0.786744	3L:3128029..3128130
3L	3158460	3158624	3	1	FBgn0035404	164	0.975148	3L:3158460..3158624
3L	3196615	3197119	3	1	FBgn0001233	504	0.94562	3L:3196615..3197119
3L	3197838	3198251	3	1	FBgn0047135	413	1.26881	3L:3197838..3198251
3L	3220724	3221242	3	2		518	1.20433	3L:3220724..3221242
3L	3235978	3236135	3	0		157	0.971058	3L:3235978..3236135
3L	3313635	3314011	3	0		376	1.05199	3L:3313635..3314011
3L	3315728	3315982	3	0		254	0.952512	3L:3315728..3315982
3L	3328526	3328630	3	1	FBgn0035438	104	0.983154	3L:3328526..3328630
3L	3466109	3466305	3	1	FBgn0041164	196	1.0568	3L:3466109..3466305
3L	3468081	3468310	3	2		229	0.806928	3L:3468081..3468310
3L	3483821	3484377	3	0		556	1.13754	3L:3483821..3484377
3L	3608246	3608556	3	1	FBgn0005640	310	1.11707	3L:3608246..3608556
3L	3813618	3813979	3	1	FBgn0035464	361	1.12194	3L:3813618..3813979
3L	3817945	3818408	3	1	FBgn0004888	463	1.19664	3L:3817945..3818408
3L	3840895	3841140	3	1	FBgn0004875	245	1.2956	3L:3840895..3841140
3L	3904811	3905067	3	1	FBgn0035471	256	1.17137	3L:3904811..3905067
3L	3907849	3908024	3	2		175	1.09791	3L:3907849..3908024
3L	3940944	3941347	3	1	FBgn0027552	403	1.04363	3L:3940944..3941347
3L	4037524	4037661	3	1	FBgn0035488	137	0.811077	3L:4037524..4037661
3L	4042451	4042586	3	1	FBgn0035489	135	1.15152	3L:4042451..4042586
3L	4092578	4092721	3	0		143	1.03983	3L:4092578..4092721
3L	4114285	4114809	3	1	FBgn0035499	524	1.34193	3L:4114285..4114809
3L	4122943	4123485	3	0		542	0.92897	3L:4122943..4123485
3L	4123525	4124155	3	1	FBgn0035500	630	1.39065	3L:4123525..4124155
3L	4173499	4173811	3	1	FBgn0028736	312	1.21797	3L:4173499..4173811
3L	4224042	4224246	3	0		204	1.2238	3L:4224042..4224246
3L	4281479	4281748	3	2		269	1.15876	3L:4281479..4281748
3L	4365128	4365246	3	1	FBgn0035534	118	1.08242	3L:4365128..4365246
3L	4404996	4405477	3	2		481	1.05976	3L:4404996..4405477
3L	4417774	4418009	3	1	FBgn0035542	235	1.56265	3L:4417774..4418009
3L	4420724	4420744	3	0		20	0.939742	3L:4420724..4420744
3L	4629323	4629434	3	1	FBgn0015805	111	1.33745	3L:4629323..4629434
3L	4807355	4807688	3	2		333	1.16662	3L:4807355..4807688
3L	5153774	5154438	3	1	FBgn0052423	664	1.11656	3L:5153774..5154438
3L	5355314	5356088	3	1	FBgn0035600	774	0.924224	3L:5355314..5356088
3L	5356114	5356286	3	1	FBgn0035601	172	1.42385	3L:5356114..5356286
3L	5356341	5356780	3	1	FBgn0035601	439	1.21007	3L:5356341..5356780
3L	5360362	5360737	3	2		375	1.27202	3L:5360362..5360737
3L	5559478	5559885	3	1	FBgn0040239	407	1.1289	3L:5559478..5559885
3L	5559941	5560649	3	1	FBgn0015766	708	1.05506	3L:5559941..5560649
3L	5740410	5740644	3	1	FBgn0085447	234	1.55088	3L:5740410..5740644
3L	5743070	5743459	3	1	FBgn0015657	389	1.22275	3L:5743070..5743459
3L	5755059	5755461	3	1	FBgn0035630	402	0.929542	3L:5755059..5755461
3L	5770572	5770841	3	1	FBgn0040298	269	1.37771	3L:5770572..5770841
3L	5805100	5805394	3	2		294	1.39124	3L:5805100..5805394
3L	5923090	5923729	3	2		639	1.16786	3L:5923090..5923729
3L	6054463	6054589	3	2		126	1.41791	3L:6054463..6054589
3L	6185197	6185475	3	1	FBgn0035692	278	1.24269	3L:6185197..6185475
3L	6192629	6192876	3	0		247	1.12769	3L:6192629..6192876
3L	6192885	6193501	3	0		616	0.97709	3L:6192885..6193501
3L	6224845	6225188	3	1	FBgn0035694	343	1.05206	3L:6224845..6225188
[truncated: 2,626 more rows]
