# Supplementary material for: Comparative profiling of the transcriptional response to infection in two species of Drosophila by short-read cDNA sequencing
Source: BMC Genomics. 2009 Jun 7;10:259. doi: 10.1186/1471-2164-10-259 (PMC2701966; doi:10.1186/1471-2164-10-259)
Supplement: Additional File 2 — Expressed regions identified in D. virilis. Coordinates and induction state of all 6,737 expressed regions identified in D. melanogaster. [file 1471-2164-10-259-S2.xls]

## Sheet: dvir_data
Additional File 2. Expressed regions in D. virilis
scaffold	D. virils scaffold expression region is on
startbp	start position (release 1) of expressed region
endbp	end position (release 1) of expressed region
HMM_call	HMM state inferred for expressed region (NA = not enough data to assign state)
numgene	number of genes that overlap expressed region
GLEAN	GLEANR model of gene overlapping expressed region if numgene = 1
FBgn	FBgn of gene overlapping expressed region if numgene = 1
length	length of expressed region
induction	estimate of fold-change in expression in infected relative to uninfected sample
gbrowse	coordinates of expressed region in Gbrowse format
scaffold	startbp	endbp	HMM_call	numgene	GLEAN	FBgn	length	induction	gbrowse
scaffold_11204	411	449	1	0			38	Inf	scaffold_11204:411..449
scaffold_11551	65	100	1	0			35	Inf	scaffold_11551:65..100
scaffold_12823	1932097	1932260	1	1	dvir_GLEANR_345	FBgn0205774	163	26.9133	scaffold_12823:1932097..1932260
scaffold_12823	1932375	1932587	1	0			212	17.9891	scaffold_12823:1932375..1932587
scaffold_12855	3118705	3118770	1	0			65	94.9334	scaffold_12855:3118705..3118770
scaffold_12855	3122390	3122478	1	0			88	52.3387	scaffold_12855:3122390..3122478
scaffold_12855	3126760	3126863	1	0			103	Inf	scaffold_12855:3126760..3126863
scaffold_12875	10547470	10547584	1	0			114	329.408	scaffold_12875:10547470..10547584
scaffold_12875	10549676	10549698	1	0			22	Inf	scaffold_12875:10549676..10549698
scaffold_12875	10795149	10795303	1	0			154	674.421	scaffold_12875:10795149..10795303
scaffold_12875	10796478	10796665	1	0			187	716.857	scaffold_12875:10796478..10796665
scaffold_12875	11204729	11204825	1	0			96	Inf	scaffold_12875:11204729..11204825
scaffold_12875	11295550	11295748	1	0			198	5.11483	scaffold_12875:11295550..11295748
scaffold_12875	12611912	12612008	1	0			96	29.0418	scaffold_12875:12611912..12612008
scaffold_12875	18405035	18405127	1	0			92	61.953	scaffold_12875:18405035..18405127
scaffold_12875	19759224	19759384	1	0			160	317.733	scaffold_12875:19759224..19759384
scaffold_12875	19761361	19761525	1	1	dvir_GLEANR_5386	FBgn0207058	164	326.802	scaffold_12875:19761361..19761525
scaffold_12875	19762987	19763204	1	1	dvir_GLEANR_5385	FBgn0207057	217	3218.05	scaffold_12875:19762987..19763204
scaffold_12875	20004147	20004211	1	1	dvir_GLEANR_7739	FBgn0209566	64	Inf	scaffold_12875:20004147..20004211
scaffold_12875	20004244	20004279	1	0			35	Inf	scaffold_12875:20004244..20004279
scaffold_12875	20292917	20293051	1	0			134	58.146	scaffold_12875:20292917..20293051
scaffold_12875	20447745	20447832	1	1	dvir_GLEANR_7763	FBgn0209590	87	147.313	scaffold_12875:20447745..20447832
scaffold_12875	5695452	5695675	1	0			223	319.067	scaffold_12875:5695452..5695675
scaffold_12963	5777345	5777476	1	0			131	13.7597	scaffold_12963:5777345..5777476
scaffold_12963	5777502	5777621	1	0			119	20.0377	scaffold_12963:5777502..5777621
scaffold_13049	8389113	8389363	1	0			250	107.08	scaffold_13049:8389113..8389363
scaffold_13049	8389372	8389479	1	0			107	46.104	scaffold_13049:8389372..8389479
scaffold_13049	8389522	8389570	1	1	dvir_GLEANR_12148	FBgn0199412	48	Inf	scaffold_13049:8389522..8389570
scaffold_4797	361	424	1	0			63	12.4015	scaffold_4797:361..424
scaffold_7406	817	856	1	0			39	20.6817	scaffold_7406:817..856
scaffold_8423	243	290	1	0			47	21.5059	scaffold_8423:243..290
scaffold_8712	807	840	1	0			33	18.6657	scaffold_8712:807..840
scaffold_9602	168	225	1	0			57	28.0252	scaffold_9602:168..225
scaffold_10028	484	537	2	0			53	2.33322	scaffold_10028:484..537
scaffold_10137	934	986	2	0			52	3.14933	scaffold_10137:934..986
scaffold_10233	1	39	2	0			38	2.41813	scaffold_10233:1..39
scaffold_10262	1319	1374	2	0			55	3.06578	scaffold_10262:1319..1374
scaffold_10274	2733	2787	2	0			54	1.91928	scaffold_10274:2733..2787
scaffold_10324	1216562	1216663	2	0			101	1.57319	scaffold_10324:1216562..1216663
scaffold_1033	102	136	2	0			34	5.39522	scaffold_1033:102..136
scaffold_1033	390	451	2	0			61	4.00895	scaffold_1033:390..451
scaffold_10460	247	302	2	0			55	1.83188	scaffold_10460:247..302
scaffold_1050	23	95	2	0			72	1.74615	scaffold_1050:23..95
scaffold_10535	1089	1129	2	0			40	3.22964	scaffold_10535:1089..1129
scaffold_10625	967	1024	2	0			57	2.07002	scaffold_10625:967..1024
scaffold_10629	486	535	2	0			49	1.83419	scaffold_10629:486..535
scaffold_10721	148	233	2	0			85	2.57061	scaffold_10721:148..233
scaffold_10804	1325	1377	2	0			52	2.5192	scaffold_10804:1325..1377
scaffold_10825	245	292	2	0			47	2.03439	scaffold_10825:245..292
scaffold_10827	596	655	2	0			59	1.82129	scaffold_10827:596..655
scaffold_10831	219	306	2	0			87	2.5463	scaffold_10831:219..306
scaffold_10831	958	1021	2	0			63	3.03261	scaffold_10831:958..1021
scaffold_10881	17	54	2	0			37	2.38258	scaffold_10881:17..54
scaffold_10881	65	150	2	0			85	2.21122	scaffold_10881:65..150
scaffold_10890	1361	1416	2	0			55	3.8573	scaffold_10890:1361..1416
scaffold_10906	25	69	2	0			44	7.03669	scaffold_10906:25..69
scaffold_10906	332	378	2	0			46	3.45277	scaffold_10906:332..378
scaffold_10910	851	955	2	0			104	2.23616	scaffold_10910:851..955
scaffold_10911	323	386	2	0			63	2.71716	scaffold_10911:323..386
scaffold_10911	434	524	2	0			90	2.00555	scaffold_10911:434..524
scaffold_10916	393	477	2	0			84	2.53733	scaffold_10916:393..477
scaffold_10975	206	297	2	0			91	1.65575	scaffold_10975:206..297
scaffold_10982	547	601	2	0			54	3.75185	scaffold_10982:547..601
scaffold_10998	97	150	2	0			53	1.91777	scaffold_10998:97..150
scaffold_11003	60	144	2	0			84	4.79645	scaffold_11003:60..144
scaffold_11015	647	745	2	0			98	4.25925	scaffold_11015:647..745
scaffold_11031	103	156	2	0			53	4.28667	scaffold_11031:103..156
scaffold_11049	4	63	2	0			59	1.84692	scaffold_11049:4..63
scaffold_11057	286	329	2	0			43	2.00125	scaffold_11057:286..329
scaffold_11069	107	224	2	0			117	1.92173	scaffold_11069:107..224
scaffold_11090	600	668	2	0			68	2.6897	scaffold_11090:600..668
scaffold_11092	207	257	2	0			50	5.35631	scaffold_11092:207..257
scaffold_11108	192	240	2	0			48	8.53168	scaffold_11108:192..240
scaffold_11115	607	762	2	0			155	2.24716	scaffold_11115:607..762
scaffold_11138	369	428	2	0			59	3.25077	scaffold_11138:369..428
scaffold_11141	287	394	2	0			107	1.97746	scaffold_11141:287..394
scaffold_11141	495	530	2	0			35	7.41843	scaffold_11141:495..530
scaffold_11160	0	53	2	0			53	1.9183	scaffold_11160:0..53
scaffold_11171	1130	1174	2	0			44	2.16882	scaffold_11171:1130..1174
scaffold_11197	552	604	2	0			52	3.35345	scaffold_11197:552..604
scaffold_1121	129	180	2	0			51	2.0847	scaffold_1121:129..180
scaffold_11210	436	473	2	0			37	4.0295	scaffold_11210:436..473
scaffold_11211	86	145	2	0			59	2.50492	scaffold_11211:86..145
scaffold_11214	452	513	2	0			61	6.86075	scaffold_11214:452..513
scaffold_11229	104	176	2	0			72	2.57007	scaffold_11229:104..176
scaffold_11245	58	103	2	0			45	4.47322	scaffold_11245:58..103
scaffold_11248	387	455	2	0			68	2.03183	scaffold_11248:387..455
scaffold_11248	948	1022	2	0			74	3.69112	scaffold_11248:948..1022
scaffold_11260	711	757	2	0			46	2.29064	scaffold_11260:711..757
scaffold_11261	635	684	2	0			49	2.05532	scaffold_11261:635..684
scaffold_11321	74	184	2	0			110	1.71136	scaffold_11321:74..184
scaffold_11322	523	578	2	0			55	2.47124	scaffold_11322:523..578
scaffold_11322	63	99	2	0			36	5.9042	scaffold_11322:63..99
scaffold_11325	534	588	2	0			54	1.93925	scaffold_11325:534..588
scaffold_11336	671	721	2	0			50	3.80748	scaffold_11336:671..721
scaffold_11343	10	61	2	0			51	3.2718	scaffold_11343:10..61
scaffold_11369	764	836	2	0			72	2.05962	scaffold_11369:764..836
scaffold_11409	207	313	2	0			106	2.23967	scaffold_11409:207..313
scaffold_11414	108	173	2	0			65	2.3107	scaffold_11414:108..173
scaffold_11415	137	179	2	0			42	2.05774	scaffold_11415:137..179
scaffold_11423	176	274	2	0			98	2.23931	scaffold_11423:176..274
scaffold_11423	52	133	2	0			81	2.38857	scaffold_11423:52..133
scaffold_11446	262	323	2	0			61	2.22361	scaffold_11446:262..323
scaffold_11454	1084	1139	2	0			55	2.28741	scaffold_11454:1084..1139
scaffold_1146	212	278	2	0			66	1.95286	scaffold_1146:212..278
scaffold_11460	956	1010	2	0			54	3.07944	scaffold_11460:956..1010
scaffold_11470	573	606	2	0			33	2.35775	scaffold_11470:573..606
scaffold_11557	723	783	2	0			60	2.23958	scaffold_11557:723..783
scaffold_11573	906	971	2	0			65	1.82586	scaffold_11573:906..971
scaffold_11602	1	58	2	0			57	3.75089	scaffold_11602:1..58
scaffold_11613	721	783	2	0			62	4.01241	scaffold_11613:721..783
scaffold_11661	1491	1551	2	0			60	2.00692	scaffold_11661:1491..1551
scaffold_11688	1	42	2	0			41	2.28821	scaffold_11688:1..42
scaffold_1170	572	628	2	0			56	2.82869	scaffold_1170:572..628
scaffold_11726	563	628	2	0			65	1.85252	scaffold_11726:563..628
scaffold_11726	875	925	2	0			50	11.0795	scaffold_11726:875..925
scaffold_11728	340	377	2	0			37	2.66335	scaffold_11728:340..377
scaffold_1174	902	967	2	0			65	3.40948	scaffold_1174:902..967
scaffold_11743	203	257	2	0			54	2.13377	scaffold_11743:203..257
scaffold_11749	817	850	2	0			33	1.91553	scaffold_11749:817..850
scaffold_11792	716	773	2	0			57	2.59331	scaffold_11792:716..773
scaffold_11817	498	557	2	0			59	2.20628	scaffold_11817:498..557
scaffold_11832	554	625	2	0			71	1.86306	scaffold_11832:554..625
scaffold_11832	686	761	2	0			75	2.45582	scaffold_11832:686..761
scaffold_11842	3	170	2	0			167	2.48272	scaffold_11842:3..170
scaffold_11866	501	571	2	0			70	3.04589	scaffold_11866:501..571
scaffold_11866	592	659	2	0			67	2.54386	scaffold_11866:592..659
scaffold_11904	240	291	2	0			51	2.18827	scaffold_11904:240..291
scaffold_11943	3	46	2	0			43	3.07142	scaffold_11943:3..46
scaffold_11998	282	325	2	0			43	2.18776	scaffold_11998:282..325
scaffold_11998	375	435	2	0			60	2.37448	scaffold_11998:375..435
scaffold_11998	676	756	2	0			80	2.40697	scaffold_11998:676..756
scaffold_12021	57	142	2	0			85	2.62006	scaffold_12021:57..142
scaffold_12023	520	578	2	0			58	1.94146	scaffold_12023:520..578
scaffold_12038	331	377	2	0			46	4.02751	scaffold_12038:331..377
scaffold_12096	3888	3954	2	0			66	2.04798	scaffold_12096:3888..3954
scaffold_12100	196871	196950	2	0			79	3.6695	scaffold_12100:196871..196950
scaffold_12107	637	690	2	0			53	2.22077	scaffold_12107:637..690
scaffold_12123	3031	3090	2	0			59	2.20807	scaffold_12123:3031..3090
scaffold_12140	738	798	2	0			60	1.80765	scaffold_12140:738..798
scaffold_12169	77	130	2	0			53	2.02132	scaffold_12169:77..130
scaffold_12172	186	241	2	0			55	2.21639	scaffold_12172:186..241
scaffold_12179	81	151	2	0			70	1.8606	scaffold_12179:81..151
scaffold_12216	1835	1890	2	0			55	2.89474	scaffold_12216:1835..1890
scaffold_12333	291	343	2	0			52	1.92917	scaffold_12333:291..343
scaffold_12350	0	53	2	0			53	3.03282	scaffold_12350:0..53
scaffold_12376	1036	1088	2	0			52	2.45237	scaffold_12376:1036..1088
scaffold_12499	3843	3877	2	0			34	14.8369	scaffold_12499:3843..3877
scaffold_12514	72803	72838	2	0			35	3.88263	scaffold_12514:72803..72838
scaffold_12594	422	487	2	0			65	2.94535	scaffold_12594:422..487
scaffold_1266	413	467	2	0			54	2.27583	scaffold_1266:413..467
scaffold_12665	560	622	2	0			62	1.42192	scaffold_12665:560..622
scaffold_12690	1140	1184	2	0			44	2.65502	scaffold_12690:1140..1184
scaffold_1270	202	254	2	0			52	2.48962	scaffold_1270:202..254
scaffold_12723	1233663	1233851	2	0			188	1.80214	scaffold_12723:1233663..1233851
scaffold_12723	3984616	3984703	2	0			87	1.54514	scaffold_12723:3984616..3984703
scaffold_12726	1162862	1162982	2	0			120	1.14055	scaffold_12726:1162862..1162982
scaffold_12726	2024628	2024708	2	0			80	2.20507	scaffold_12726:2024628..2024708
scaffold_12726	2183529	2183638	2	0			109	2.363	scaffold_12726:2183529..2183638
scaffold_12726	2195042	2195106	2	0			64	4.05578	scaffold_12726:2195042..2195106
scaffold_12726	2202296	2202356	2	0			60	4.64191	scaffold_12726:2202296..2202356
scaffold_12729	27799	27848	2	0			49	2.01317	scaffold_12729:27799..27848
scaffold_12748	1165	1213	2	0			48	1.99109	scaffold_12748:1165..1213
scaffold_1278	614	673	2	0			59	1.93912	scaffold_1278:614..673
scaffold_128	2624	2797	2	0			173	1.60619	scaffold_128:2624..2797
scaffold_12807	1172	1275	2	0			103	2.86563	scaffold_12807:1172..1275
scaffold_12822	1198805	1198863	2	0			58	7.82811	scaffold_12822:1198805..1198863
scaffold_12822	1249000	1249133	2	0			133	1.60961	scaffold_12822:1249000..1249133
scaffold_12822	1444313	1444474	2	1	dvir_GLEANR_14409	FBgn0201671	161	1.87499	scaffold_12822:1444313..1444474
scaffold_12822	1881147	1881206	2	0			59	1.84548	scaffold_12822:1881147..1881206
scaffold_12822	2354208	2354265	2	0			57	1.94967	scaffold_12822:2354208..2354265
scaffold_12822	2895924	2896009	2	0			85	1.89511	scaffold_12822:2895924..2896009
scaffold_12822	371120	371180	2	0			60	1.82237	scaffold_12822:371120..371180
scaffold_12823	1514192	1514237	2	0			45	1.90869	scaffold_12823:1514192..1514237
scaffold_12823	1656494	1656584	2	0			90	1.57212	scaffold_12823:1656494..1656584
scaffold_12823	1716834	1716939	2	0			105	2.90877	scaffold_12823:1716834..1716939
scaffold_12823	1927837	1927963	2	1	dvir_GLEANR_201	FBgn0204586	126	3.42026	scaffold_12823:1927837..1927963
scaffold_12823	1929074	1929162	2	1	dvir_GLEANR_344	FBgn0205764	88	1.76599	scaffold_12823:1929074..1929162
scaffold_12823	1929202	1929280	2	0			78	4.27828	scaffold_12823:1929202..1929280
scaffold_12855	3371176	3371272	2	0			96	8.05536	scaffold_12855:3371176..3371272
scaffold_12855	5728234	5728295	2	0			61	3.79756	scaffold_12855:5728234..5728295
scaffold_12855	9365165	9365263	2	1	dvir_GLEANR_10022	FBgn0197360	98	2.08516	scaffold_12855:9365165..9365263
scaffold_12855	9733005	9733104	2	0			99	2.15499	scaffold_12855:9733005..9733104
scaffold_12875	11348442	11348583	2	0			141	1.376	scaffold_12875:11348442..11348583
scaffold_12875	11624168	11624288	2	0			120	1.89877	scaffold_12875:11624168..11624288
scaffold_12875	12141527	12141663	2	0			136	0.845955	scaffold_12875:12141527..12141663
scaffold_12875	1216699	1216728	2	0			29	2.42285	scaffold_12875:1216699..1216728
scaffold_12875	12986262	12986300	2	0			38	2.33914	scaffold_12875:12986262..12986300
scaffold_12875	13199538	13199687	2	0			149	2.03536	scaffold_12875:13199538..13199687
scaffold_12875	13552617	13552685	2	0			68	2.20496	scaffold_12875:13552617..13552685
scaffold_12875	13743367	13743486	2	0			119	1.83344	scaffold_12875:13743367..13743486
scaffold_12875	13994999	13995089	2	0			90	1.77443	scaffold_12875:13994999..13995089
scaffold_12875	15166323	15166526	2	0			203	1.75733	scaffold_12875:15166323..15166526
scaffold_12875	17747142	17747188	2	0			46	5.23026	scaffold_12875:17747142..17747188
scaffold_12875	1810994	1811078	2	0			84	1.73418	scaffold_12875:1810994..1811078
scaffold_12875	19764436	19764603	2	0			167	2.15672	scaffold_12875:19764436..19764603
scaffold_12875	19994766	19994882	2	0			116	3.1399	scaffold_12875:19994766..19994882
scaffold_12875	19996585	19996803	2	2			218	1.84298	scaffold_12875:19996585..19996803
scaffold_12875	19997999	19998172	2	0			173	4.54477	scaffold_12875:19997999..19998172
scaffold_12875	20000276	20000366	2	0			90	7.2536	scaffold_12875:20000276..20000366
scaffold_12875	20002944	20003083	2	0			139	1.94886	scaffold_12875:20002944..20003083
scaffold_12875	2607723	2607836	2	0			113	3.02267	scaffold_12875:2607723..2607836
scaffold_12875	2752743	2752994	2	0			251	1.72403	scaffold_12875:2752743..2752994
scaffold_12875	3438666	3438697	2	0			31	2.75782	scaffold_12875:3438666..3438697
scaffold_12875	4062844	4063026	2	0			182	1.6474	scaffold_12875:4062844..4063026
scaffold_12875	4585688	4585808	2	0			120	1.55401	scaffold_12875:4585688..4585808
scaffold_12875	5126841	5126893	2	0			52	2.90579	scaffold_12875:5126841..5126893
scaffold_12875	5127759	5127860	2	0			101	2.10428	scaffold_12875:5127759..5127860
scaffold_12875	5294034	5294108	2	0			74	2.69761	scaffold_12875:5294034..5294108
scaffold_12875	547592	547649	2	1	dvir_GLEANR_6600	FBgn0208359	57	2.61968	scaffold_12875:547592..547649
scaffold_12875	5755410	5755490	2	0			80	1.59579	scaffold_12875:5755410..5755490
scaffold_12875	5995228	5995287	2	0			59	2.25761	scaffold_12875:5995228..5995287
scaffold_12875	6228770	6228822	2	0			52	1.65511	scaffold_12875:6228770..6228822
scaffold_12875	6681993	6682113	2	0			120	2.09241	scaffold_12875:6681993..6682113
scaffold_12875	819777	819886	2	0			109	1.63681	scaffold_12875:819777..819886
scaffold_12875	8407620	8407722	2	0			102	1.49273	scaffold_12875:8407620..8407722
scaffold_12875	8740747	8740809	2	0			62	3.26802	scaffold_12875:8740747..8740809
scaffold_12875	8743199	8743430	2	0			231	6.31285	scaffold_12875:8743199..8743430
scaffold_12928	1352152	1352285	2	0			133	1.86726	scaffold_12928:1352152..1352285
scaffold_12928	2452801	2452942	2	0			141	1.22601	scaffold_12928:2452801..2452942
scaffold_12928	4214573	4214629	2	0			56	1.83785	scaffold_12928:4214573..4214629
scaffold_12928	49390	49513	2	0			123	2.68688	scaffold_12928:49390..49513
scaffold_12929	43467	43518	2	0			51	2.51957	scaffold_12929:43467..43518
scaffold_12932	132386	132448	2	0			62	2.21735	scaffold_12932:132386..132448
scaffold_12932	687233	687291	2	0			58	2.1303	scaffold_12932:687233..687291
scaffold_12941	8317	8376	2	0			59	2.50998	scaffold_12941:8317..8376
scaffold_12954	1442316	1442365	2	0			49	3.30445	scaffold_12954:1442316..1442365
scaffold_12954	1587181	1587223	2	0			42	4.32782	scaffold_12954:1587181..1587223
scaffold_12954	2007266	2007307	2	0			41	2.01272	scaffold_12954:2007266..2007307
scaffold_12958	1874239	1874274	2	0			35	2.17406	scaffold_12958:1874239..1874274
scaffold_12958	2015168	2015250	2	0			82	2.07402	scaffold_12958:2015168..2015250
scaffold_12960	49593	49641	2	0			48	2.4547	scaffold_12960:49593..49641
scaffold_12961	135581	135689	2	0			108	2.18105	scaffold_12961:135581..135689
scaffold_12963	10087272	10087347	2	0			75	1.17412	scaffold_12963:10087272..10087347
scaffold_12963	10295770	10295895	2	0			125	2.60216	scaffold_12963:10295770..10295895
scaffold_12963	10767968	10768060	2	0			92	2.2823	scaffold_12963:10767968..10768060
scaffold_12963	1253841	1253976	2	0			135	6.79826	scaffold_12963:1253841..1253976
scaffold_12963	13142469	13142546	2	0			77	2.57594	scaffold_12963:13142469..13142546
scaffold_12963	14741960	14742045	2	0			85	1.76499	scaffold_12963:14741960..14742045
scaffold_12963	15006510	15006607	2	0			97	2.00738	scaffold_12963:15006510..15006607
scaffold_12963	15018702	15018874	2	1	dvir_GLEANR_2167	FBgn0204755	172	4.37956	scaffold_12963:15018702..15018874
scaffold_12963	15021145	15021287	2	0			142	2.34994	scaffold_12963:15021145..15021287
scaffold_12963	15022371	15022430	2	0			59	2.60634	scaffold_12963:15022371..15022430
scaffold_12963	15350093	15350181	2	0			88	1.67491	scaffold_12963:15350093..15350181
scaffold_12963	15419750	15419866	2	0			116	1.71623	scaffold_12963:15419750..15419866
scaffold_12963	15722650	15722730	2	0			80	1.56764	scaffold_12963:15722650..15722730
scaffold_12963	15935098	15935203	2	0			105	1.4213	scaffold_12963:15935098..15935203
scaffold_12963	16127118	16127200	2	0			82	3.08721	scaffold_12963:16127118..16127200
scaffold_12963	17395941	17396069	2	0			128	1.65855	scaffold_12963:17395941..17396069
scaffold_12963	17490944	17491005	2	0			61	2.10673	scaffold_12963:17490944..17491005
scaffold_12963	17736987	17737068	2	1	dvir_GLEANR_546	FBgn0207137	81	6.18774	scaffold_12963:17736987..17737068
scaffold_12963	17816796	17816988	2	0			192	1.54995	scaffold_12963:17816796..17816988
scaffold_12963	18412123	18412187	2	1	dvir_GLEANR_524	FBgn0206982	64	1.95185	scaffold_12963:18412123..18412187
scaffold_12963	19000997	19001047	2	0			50	2.89833	scaffold_12963:19000997..19001047
scaffold_12963	3276871	3276906	2	0			35	2.31643	scaffold_12963:3276871..3276906
scaffold_12963	3281219	3281280	2	0			61	1.96387	scaffold_12963:3281219..3281280
scaffold_12963	4295324	4295398	2	0			74	1.952	scaffold_12963:4295324..4295398
scaffold_12963	4684575	4684708	2	0			133	2.59634	scaffold_12963:4684575..4684708
scaffold_12963	4684763	4684994	2	0			231	2.81271	scaffold_12963:4684763..4684994
scaffold_12963	5207635	5207693	2	0			58	2.18057	scaffold_12963:5207635..5207693
scaffold_12963	5777083	5777321	2	0			238	11.442	scaffold_12963:5777083..5777321
scaffold_12963	6534815	6534970	2	0			155	1.90768	scaffold_12963:6534815..6534970
scaffold_12963	6535162	6535292	2	0			130	2.44124	scaffold_12963:6535162..6535292
scaffold_12963	6826398	6826462	2	0			64	1.99583	scaffold_12963:6826398..6826462
scaffold_12963	6867929	6867973	2	0			44	2.16957	scaffold_12963:6867929..6867973
scaffold_12963	7062470	7062605	2	0			135	1.83522	scaffold_12963:7062470..7062605
scaffold_12963	7316624	7316903	2	0			279	1.72854	scaffold_12963:7316624..7316903
scaffold_12963	7799042	7799207	2	0			165	1.7021	scaffold_12963:7799042..7799207
scaffold_12963	7879855	7879926	2	0			71	1.35974	scaffold_12963:7879855..7879926
scaffold_12963	9040835	9040873	2	0			38	2.65735	scaffold_12963:9040835..9040873
scaffold_12967	446379	446438	2	0			59	1.97641	scaffold_12967:446379..446438
scaffold_12967	462902	463018	2	0			116	3.09644	scaffold_12967:462902..463018
scaffold_12970	1543705	1543742	2	0			37	1.89286	scaffold_12970:1543705..1543742
scaffold_12970	284034	284120	2	0			86	2.30726	scaffold_12970:284034..284120
scaffold_12970	3511224	3511296	2	0			72	2.88864	scaffold_12970:3511224..3511296
scaffold_12970	3787883	3787943	2	0			60	3.25815	scaffold_12970:3787883..3787943
scaffold_12970	5821279	5821324	2	0			45	2.22156	scaffold_12970:5821279..5821324
scaffold_12970	5830451	5830561	2	0			110	1.69981	scaffold_12970:5830451..5830561
scaffold_12970	6161952	6162028	2	0			76	1.67037	scaffold_12970:6161952..6162028
scaffold_12970	7561386	7561497	2	0			111	1.55395	scaffold_12970:7561386..7561497
scaffold_12970	8366608	8366692	2	0			84	1.81973	scaffold_12970:8366608..8366692
scaffold_12970	9361099	9361184	2	0			85	2.13132	scaffold_12970:9361099..9361184
scaffold_12970	9776060	9776123	2	0			63	2.82236	scaffold_12970:9776060..9776123
scaffold_13015	0	41	2	0			41	1.93207	scaffold_13015:0..41
scaffold_13036	582262	582303	2	0			41	1.86795	scaffold_13036:582262..582303
scaffold_13042	1477088	1477174	2	0			86	1.11909	scaffold_13042:1477088..1477174
scaffold_13042	2304210	2304287	2	0			77	2.03423	scaffold_13042:2304210..2304287
scaffold_13042	2613987	2614176	2	0			189	1.41169	scaffold_13042:2613987..2614176
scaffold_13042	2816432	2816484	2	0			52	1.91543	scaffold_13042:2816432..2816484
scaffold_13042	3098528	3098604	2	0			76	2.29677	scaffold_13042:3098528..3098604
scaffold_13042	4411227	4411289	2	0			62	1.78813	scaffold_13042:4411227..4411289
scaffold_13042	509761	509864	2	0			103	2.11406	scaffold_13042:509761..509864
scaffold_13042	516628	516689	2	0			61	3.47023	scaffold_13042:516628..516689
scaffold_13042	684107	684229	2	0			122	2.70731	scaffold_13042:684107..684229
scaffold_13045	173931	173967	2	0			36	3.8257	scaffold_13045:173931..173967
scaffold_13045	2031435	2031528	2	0			93	2.58743	scaffold_13045:2031435..2031528
scaffold_13047	11846203	11846285	2	0			82	6.52587	scaffold_13047:11846203..11846285
scaffold_13047	12889456	12889552	2	0			96	1.79631	scaffold_13047:12889456..12889552
scaffold_13047	13124711	13124805	2	0			94	1.6732	scaffold_13047:13124711..13124805
scaffold_13047	14330992	14331010	2	0			18	4.44606	scaffold_13047:14330992..14331010
scaffold_13047	1558581	1558636	2	0			55	3.18491	scaffold_13047:1558581..1558636
scaffold_13047	175306	175363	2	0			57	2.27288	scaffold_13047:175306..175363
scaffold_13047	18100327	18100426	2	0			99	2.95633	scaffold_13047:18100327..18100426
scaffold_13047	2014981	2015103	2	0			122	1.50162	scaffold_13047:2014981..2015103
scaffold_13047	2308454	2308599	2	0			145	1.56147	scaffold_13047:2308454..2308599
scaffold_13047	3722479	3722553	2	0			74	1.87496	scaffold_13047:3722479..3722553
scaffold_13047	6655191	6655253	2	0			62	1.4467	scaffold_13047:6655191..6655253
scaffold_13047	6830254	6830322	2	1	dvir_GLEANR_8620	FBgn0210370	68	2.79576	scaffold_13047:6830254..6830322
scaffold_13047	7883887	7883957	2	0			70	1.76436	scaffold_13047:7883887..7883957
scaffold_13047	8572754	8572888	2	1	dvir_GLEANR_8507	FBgn0210248	134	2.82923	scaffold_13047:8572754..8572888
scaffold_13047	8574622	8574819	2	1	dvir_GLEANR_9390	FBgn0211169	197	2.24788	scaffold_13047:8574622..8574819
scaffold_13049	10266008	10266105	2	0			97	1.62434	scaffold_13049:10266008..10266105
scaffold_13049	10987533	10987626	2	0			93	1.82841	scaffold_13049:10987533..10987626
scaffold_13049	11038974	11039084	2	0			110	1.62807	scaffold_13049:11038974..11039084
scaffold_13049	14353041	14353114	2	0			73	2.91725	scaffold_13049:14353041..14353114
scaffold_13049	15456423	15456495	2	0			72	1.6867	scaffold_13049:15456423..15456495
scaffold_13049	1707491	1707598	2	0			107	3.26134	scaffold_13049:1707491..1707598
scaffold_13049	20601139	20601239	2	0			100	2.25219	scaffold_13049:20601139..20601239
scaffold_13049	21080751	21080873	2	1	dvir_GLEANR_13761	FBgn0201125	122	1.90198	scaffold_13049:21080751..21080873
scaffold_13049	21754364	21754465	2	0			101	2.59439	scaffold_13049:21754364..21754465
scaffold_13049	22113254	22113350	2	0			96	1.29221	scaffold_13049:22113254..22113350
scaffold_13049	22820078	22820149	2	0			71	2.03658	scaffold_13049:22820078..22820149
scaffold_13049	23258411	23258504	2	0			93	1.76496	scaffold_13049:23258411..23258504
scaffold_13049	3604061	3604140	2	0			79	2.27136	scaffold_13049:3604061..3604140
scaffold_13049	3734332	3734442	2	0			110	1.96263	scaffold_13049:3734332..3734442
scaffold_13049	5532145	5532266	2	0			121	1.38634	scaffold_13049:5532145..5532266
scaffold_13049	5890326	5890565	2	0			239	1.6707	scaffold_13049:5890326..5890565
scaffold_13049	8013424	8013475	2	0			51	2.54409	scaffold_13049:8013424..8013475
scaffold_13049	8233922	8233992	2	0			70	1.76879	scaffold_13049:8233922..8233992
scaffold_13050	1100652	1100695	2	0			43	2.05999	scaffold_13050:1100652..1100695
scaffold_13050	383620	383670	2	0			50	1.71614	scaffold_13050:383620..383670
scaffold_13050	907821	907868	2	0			47	1.96342	scaffold_13050:907821..907868
scaffold_13052	700018	700154	2	0			136	1.69282	scaffold_13052:700018..700154
scaffold_1306	1384	1429	2	0			45	2.14701	scaffold_1306:1384..1429
scaffold_1312	44	100	2	0			56	10.8683	scaffold_1312:44..100
scaffold_13246	1385289	1385324	2	0			35	5.457	scaffold_13246:1385289..1385324
scaffold_13246	2022028	2022092	2	0			64	2.47201	scaffold_13246:2022028..2022092
scaffold_13317	99942	100000	2	0			58	6.15705	scaffold_13317:99942..100000
scaffold_13324	1684354	1684428	2	0			74	3.14721	scaffold_13324:1684354..1684428
scaffold_13324	1844896	1844968	2	0			72	1.60995	scaffold_13324:1844896..1844968
scaffold_13324	370929	370965	2	0			36	2.22268	scaffold_13324:370929..370965
scaffold_13427	119	187	2	0			68	3.48447	scaffold_13427:119..187
scaffold_13444	72	122	2	0			50	4.50263	scaffold_13444:72..122
scaffold_1353	933	1056	2	0			123	1.15573	scaffold_1353:933..1056
scaffold_1358	486	564	2	0			78	1.63721	scaffold_1358:486..564
scaffold_1358	980	1040	2	0			60	2.01757	scaffold_1358:980..1040
scaffold_1369	113	150	2	0			37	3.41791	scaffold_1369:113..150
scaffold_1369	407	475	2	0			68	1.83242	scaffold_1369:407..475
scaffold_1376	396	451	2	0			55	3.15562	scaffold_1376:396..451
scaffold_1390	57	98	2	0			41	5.42433	scaffold_1390:57..98
scaffold_1403	125	192	2	0			67	2.39606	scaffold_1403:125..192
scaffold_1403	278	351	2	0			73	1.99263	scaffold_1403:278..351
scaffold_1414	18	78	2	0			60	2.163	scaffold_1414:18..78
scaffold_1415	0	47	2	0			47	2.13198	scaffold_1415:0..47
scaffold_1427	141	195	2	0			54	3.71651	scaffold_1427:141..195
scaffold_1495	129	184	2	0			55	3.53437	scaffold_1495:129..184
scaffold_1506	390	477	2	0			87	2.08694	scaffold_1506:390..477
scaffold_1517	41	103	2	0			62	2.65585	scaffold_1517:41..103
scaffold_1522	289	343	2	0			54	1.87486	scaffold_1522:289..343
scaffold_1523	652	692	2	0			40	2.48566	scaffold_1523:652..692
scaffold_1528	199	255	2	0			56	1.87123	scaffold_1528:199..255
scaffold_1550	35	97	2	0			62	2.11697	scaffold_1550:35..97
scaffold_1626	756	793	2	0			37	2.98783	scaffold_1626:756..793
scaffold_1653	1111	1174	2	0			63	3.64307	scaffold_1653:1111..1174
scaffold_1664	575	652	2	0			77	2.2853	scaffold_1664:575..652
scaffold_1670	1119	1167	2	0			48	2.22457	scaffold_1670:1119..1167
scaffold_1685	78	122	2	0			44	2.36966	scaffold_1685:78..122
scaffold_1742	900	936	2	0			36	5.59947	scaffold_1742:900..936
scaffold_1750	1143	1196	2	0			53	1.96324	scaffold_1750:1143..1196
scaffold_1763	303	365	2	0			62	3.23965	scaffold_1763:303..365
scaffold_1763	597	685	2	0			88	2.90874	scaffold_1763:597..685
scaffold_1766	301	354	2	0			53	3.29193	scaffold_1766:301..354
scaffold_1812	570	632	2	0			62	2.75892	scaffold_1812:570..632
scaffold_1868	5	41	2	0			36	2.30146	scaffold_1868:5..41
scaffold_1886	864	923	2	0			59	1.90432	scaffold_1886:864..923
scaffold_189	99	134	2	0			35	2.7487	scaffold_189:99..134
scaffold_1896	2	148	2	0			146	2.06589	scaffold_1896:2..148
scaffold_1930	0	70	2	0			70	2.17934	scaffold_1930:0..70
scaffold_1932	146	197	2	0			51	2.77974	scaffold_1932:146..197
scaffold_1945	2	80	2	0			78	2.64968	scaffold_1945:2..80
scaffold_1949	457	507	2	0			50	2.30536	scaffold_1949:457..507
scaffold_2017	84	153	2	0			69	2.70536	scaffold_2017:84..153
scaffold_2042	518	573	2	0			55	2.8232	scaffold_2042:518..573
scaffold_2071	541	597	2	0			56	1.99272	scaffold_2071:541..597
scaffold_2072	159	210	2	0			51	2.93874	scaffold_2072:159..210
scaffold_2075	396	461	2	0			65	1.85609	scaffold_2075:396..461
scaffold_2135	81	161	2	0			80	3.01249	scaffold_2135:81..161
scaffold_2158	0	52	2	0			52	2.06218	scaffold_2158:0..52
scaffold_2164	281	342	2	0			61	2.21551	scaffold_2164:281..342
scaffold_2181	929	985	2	0			56	2.37848	scaffold_2181:929..985
scaffold_2203	892	945	2	0			53	2.53445	scaffold_2203:892..945
scaffold_2265	180	236	2	0			56	3.23866	scaffold_2265:180..236
scaffold_2266	183	235	2	0			52	2.55711	scaffold_2266:183..235
scaffold_2353	584	637	2	0			53	2.67881	scaffold_2353:584..637
scaffold_2369	163	216	2	0			53	2.96134	scaffold_2369:163..216
scaffold_2397	493	540	2	0			47	4.25248	scaffold_2397:493..540
scaffold_2454	1095	1142	2	0			47	1.73804	scaffold_2454:1095..1142
scaffold_2464	1	40	2	0			39	1.78768	scaffold_2464:1..40
scaffold_2526	278	331	2	0			53	1.92136	scaffold_2526:278..331
scaffold_2571	588	649	2	0			61	2.29764	scaffold_2571:588..649
scaffold_2577	12	52	2	0			40	3.12315	scaffold_2577:12..52
scaffold_2608	1009	1060	2	0			51	3.39309	scaffold_2608:1009..1060
scaffold_2608	963	1005	2	0			42	3.5647	scaffold_2608:963..1005
scaffold_2617	404	470	2	0			66	1.94047	scaffold_2617:404..470
scaffold_2619	258	326	2	0			68	2.66236	scaffold_2619:258..326
scaffold_2644	1150	1210	2	0			60	2.1805	scaffold_2644:1150..1210
scaffold_2662	336	447	2	0			111	2.50048	scaffold_2662:336..447
scaffold_2673	788	847	2	0			59	1.83757	scaffold_2673:788..847
scaffold_2713	77	175	2	0			98	2.77578	scaffold_2713:77..175
scaffold_2715	1	53	2	0			52	3.37201	scaffold_2715:1..53
scaffold_2721	320	370	2	0			50	3.71161	scaffold_2721:320..370
scaffold_2730	145	185	2	0			40	2.84641	scaffold_2730:145..185
scaffold_2730	1605	1638	2	0			33	2.68419	scaffold_2730:1605..1638
scaffold_2740	15	81	2	0			66	2.15839	scaffold_2740:15..81
scaffold_2862	447	485	2	0			38	2.13948	scaffold_2862:447..485
scaffold_2969	767	843	2	0			76	1.56724	scaffold_2969:767..843
scaffold_2969	851	919	2	0			68	2.10132	scaffold_2969:851..919
scaffold_3004	211	273	2	0			62	1.99727	scaffold_3004:211..273
scaffold_3011	316	462	2	0			146	1.68475	scaffold_3011:316..462
scaffold_3026	138	194	2	0			56	1.80371	scaffold_3026:138..194
scaffold_3026	353	393	2	0			40	2.40374	scaffold_3026:353..393
scaffold_3039	568	612	2	0			44	3.32014	scaffold_3039:568..612
scaffold_3048	106	200	2	0			94	4.25905	scaffold_3048:106..200
scaffold_3060	532	582	2	0			50	2.99313	scaffold_3060:532..582
scaffold_3103	1147	1190	2	0			43	2.81579	scaffold_3103:1147..1190
scaffold_3216	135	194	2	0			59	4.19628	scaffold_3216:135..194
scaffold_3219	252	297	2	0			45	1.83062	scaffold_3219:252..297
scaffold_3223	522	562	2	0			40	4.41783	scaffold_3223:522..562
scaffold_3238	788	847	2	0			59	2.07519	scaffold_3238:788..847
scaffold_3243	268	333	2	0			65	1.77325	scaffold_3243:268..333
scaffold_3253	308	401	2	0			93	3.23918	scaffold_3253:308..401
scaffold_3285	3	38	2	0			35	6.66468	scaffold_3285:3..38
scaffold_3291	183	263	2	0			80	1.77855	scaffold_3291:183..263
scaffold_3293	47	106	2	0			59	2.25706	scaffold_3293:47..106
scaffold_33	876	953	2	0			77	3.09784	scaffold_33:876..953
scaffold_3302	415	450	2	0			35	2.59601	scaffold_3302:415..450
scaffold_3316	544	597	2	0			53	2.21064	scaffold_3316:544..597
scaffold_3319	745	801	2	0			56	10.0786	scaffold_3319:745..801
scaffold_3322	729	780	2	0			51	2.69761	scaffold_3322:729..780
scaffold_3332	381	434	2	0			53	3.35568	scaffold_3332:381..434
scaffold_3341	1177	1209	2	0			32	1.91582	scaffold_3341:1177..1209
scaffold_3347	834	958	2	0			124	2.25439	scaffold_3347:834..958
scaffold_3355	100	142	2	0			42	2.94323	scaffold_3355:100..142
scaffold_3356	44	91	2	0			47	2.05931	scaffold_3356:44..91
scaffold_3373	330	391	2	0			61	2.52625	scaffold_3373:330..391
scaffold_3379	872	926	2	0			54	4.7399	scaffold_3379:872..926
scaffold_3385	363	415	2	0			52	2.8527	scaffold_3385:363..415
scaffold_3388	1	36	2	0			35	1.88833	scaffold_3388:1..36
scaffold_3390	255	289	2	0			34	4.04642	scaffold_3390:255..289
scaffold_3419	85	153	2	0			68	2.01066	scaffold_3419:85..153
scaffold_3443	177	238	2	0			61	2.96134	scaffold_3443:177..238
scaffold_3445	3	39	2	0			36	2.92902	scaffold_3445:3..39
scaffold_3474	217	260	2	0			43	3.41055	scaffold_3474:217..260
scaffold_3487	916	966	2	0			50	3.2695	scaffold_3487:916..966
scaffold_3492	601	660	2	0			59	6.41004	scaffold_3492:601..660
scaffold_3500	584	624	2	0			40	2.72651	scaffold_3500:584..624
scaffold_3534	158	220	2	0			62	3.1178	scaffold_3534:158..220
scaffold_3562	51	101	2	0			50	3.83026	scaffold_3562:51..101
scaffold_3571	67	208	2	0			141	2.0904	scaffold_3571:67..208
scaffold_3583	0	70	2	0			70	2.93494	scaffold_3583:0..70
scaffold_3595	1242	1294	2	0			52	1.92379	scaffold_3595:1242..1294
scaffold_3609	786	843	2	0			57	3.37521	scaffold_3609:786..843
scaffold_3659	628	689	2	0			61	3.37991	scaffold_3659:628..689
scaffold_3715	109	188	2	0			79	2.55067	scaffold_3715:109..188
scaffold_3764	242	305	2	0			63	2.70405	scaffold_3764:242..305
scaffold_3794	847	889	2	0			42	16.146	scaffold_3794:847..889
scaffold_3799	299	349	2	0			50	4.34508	scaffold_3799:299..349
scaffold_3812	349	390	2	0			41	9.94988	scaffold_3812:349..390
scaffold_3814	570	622	2	0			52	2.14308	scaffold_3814:570..622
scaffold_3819	545	607	2	0			62	1.97336	scaffold_3819:545..607
scaffold_3840	88	142	2	0			54	4.46221	scaffold_3840:88..142
scaffold_3875	176	290	2	0			114	2.00171	scaffold_3875:176..290
scaffold_3875	913	966	2	0			53	1.88757	scaffold_3875:913..966
scaffold_3897	856	914	2	0			58	2.08643	scaffold_3897:856..914
scaffold_3912	655	715	2	0			60	2.26587	scaffold_3912:655..715
scaffold_3920	964	1004	2	0			40	3.25497	scaffold_3920:964..1004
scaffold_3932	4	156	2	0			152	3.26769	scaffold_3932:4..156
scaffold_3932	621	727	2	0			106	3.2078	scaffold_3932:621..727
scaffold_3955	127	181	2	0			54	2.28597	scaffold_3955:127..181
scaffold_3955	233	289	2	0			56	1.73444	scaffold_3955:233..289
scaffold_3977	899	952	2	0			53	5.48429	scaffold_3977:899..952
scaffold_3982	134	190	2	0			56	4.5554	scaffold_3982:134..190
scaffold_401	658	719	2	0			61	3.45444	scaffold_401:658..719
scaffold_4023	321	395	2	0			74	2.74684	scaffold_4023:321..395
scaffold_4027	766	822	2	0			56	2.12635	scaffold_4027:766..822
scaffold_4027	840	892	2	0			52	2.19034	scaffold_4027:840..892
scaffold_4031	89	141	2	0			52	2.18705	scaffold_4031:89..141
scaffold_4047	509	575	2	0			66	3.86313	scaffold_4047:509..575
scaffold_4064	133	236	2	0			103	1.75947	scaffold_4064:133..236
scaffold_4103	302	370	2	0			68	5.30973	scaffold_4103:302..370
scaffold_4129	661	716	2	0			55	5.11381	scaffold_4129:661..716
scaffold_4130	1419	1468	2	0			49	1.85587	scaffold_4130:1419..1468
scaffold_4144	663	718	2	0			55	4.82572	scaffold_4144:663..718
scaffold_4170	503	557	2	0			54	1.923	scaffold_4170:503..557
scaffold_4185	123	177	2	0			54	2.2533	scaffold_4185:123..177
scaffold_4189	31	69	2	0			38	1.72625	scaffold_4189:31..69
scaffold_4190	2	39	2	0			37	2.42314	scaffold_4190:2..39
scaffold_4194	569	627	2	0			58	2.92973	scaffold_4194:569..627
scaffold_420	972	1023	2	0			51	1.82003	scaffold_420:972..1023
scaffold_4202	1093	1148	2	0			55	2.30979	scaffold_4202:1093..1148
scaffold_4233	81	134	2	0			53	2.04033	scaffold_4233:81..134
scaffold_4249	157	209	2	0			52	3.30957	scaffold_4249:157..209
scaffold_4254	0	40	2	0			40	2.42292	scaffold_4254:0..40
scaffold_4257	1233	1289	2	0			56	1.91305	scaffold_4257:1233..1289
scaffold_4275	329	384	2	0			55	2.42628	scaffold_4275:329..384
scaffold_4275	601	656	2	0			55	2.33772	scaffold_4275:601..656
scaffold_4307	80	127	2	0			47	2.05809	scaffold_4307:80..127
scaffold_4314	590	675	2	0			85	2.23136	scaffold_4314:590..675
scaffold_4315	692	747	2	0			55	2.21617	scaffold_4315:692..747
scaffold_4331	923	985	2	0			62	3.3283	scaffold_4331:923..985
scaffold_4332	686	739	2	0			53	2.76375	scaffold_4332:686..739
scaffold_4344	629	679	2	0			50	3.11095	scaffold_4344:629..679
scaffold_4364	296	340	2	0			44	2.33914	scaffold_4364:296..340
scaffold_4364	62	143	2	0			81	1.90962	scaffold_4364:62..143
scaffold_4364	761	807	2	0			46	1.95767	scaffold_4364:761..807
scaffold_4399	375	434	2	0			59	1.98432	scaffold_4399:375..434
scaffold_4400	269	312	2	0			43	4.44606	scaffold_4400:269..312
scaffold_4411	4	101	2	0			97	2.47545	scaffold_4411:4..101
scaffold_4420	4	36	2	0			32	2.57222	scaffold_4420:4..36
scaffold_4420	535	602	2	0			67	3.10919	scaffold_4420:535..602
scaffold_4558	733	816	2	0			83	2.46	scaffold_4558:733..816
scaffold_4610	839	893	2	0			54	2.22004	scaffold_4610:839..893
scaffold_4641	961	1023	2	0			62	10.2409	scaffold_4641:961..1023
scaffold_4666	292	334	2	1	dvir_GLEANR_10997	FBgn0198378	42	2.41991	scaffold_4666:292..334
scaffold_468	108	162	2	0			54	2.43534	scaffold_468:108..162
scaffold_4684	860	920	2	0			60	5.64218	scaffold_4684:860..920
scaffold_4746	44	92	2	0			48	4.86533	scaffold_4746:44..92
scaffold_4758	1103	1166	2	0			63	2.44046	scaffold_4758:1103..1166
scaffold_4764	20	83	2	0			63	2.87954	scaffold_4764:20..83
scaffold_4764	201	300	2	0			99	2.08961	scaffold_4764:201..300
scaffold_4764	542	612	2	0			70	3.14248	scaffold_4764:542..612
scaffold_4764	670	727	2	0			57	3.1717	scaffold_4764:670..727
scaffold_4764	773	822	2	0			49	6.07605	scaffold_4764:773..822
scaffold_4778	996	1047	2	0			51	2.4901	scaffold_4778:996..1047
scaffold_4779	53	170	2	0			117	1.92945	scaffold_4779:53..170
scaffold_4785	141	182	2	0			41	6.08285	scaffold_4785:141..182
scaffold_4785	346	402	2	0			56	1.90159	scaffold_4785:346..402
scaffold_4786	197	251	2	0			54	2.6107	scaffold_4786:197..251
scaffold_4799	1106	1151	2	0			45	2.15059	scaffold_4799:1106..1151
scaffold_4802	4095	4143	2	0			48	2.3679	scaffold_4802:4095..4143
scaffold_4824	467	520	2	0			53	2.02509	scaffold_4824:467..520
scaffold_4829	318	417	2	0			99	2.09301	scaffold_4829:318..417
scaffold_4842	1	31	2	0			30	3.14721	scaffold_4842:1..31
scaffold_4842	63	104	2	0			41	2.36041	scaffold_4842:63..104
scaffold_4844	346	398	2	0			52	2.87565	scaffold_4844:346..398
scaffold_4874	64	131	2	0			67	2.75021	scaffold_4874:64..131
scaffold_4875	397	453	2	0			56	1.81734	scaffold_4875:397..453
scaffold_4892	1087	1161	2	0			74	2.11517	scaffold_4892:1087..1161
scaffold_4900	690	754	2	0			64	5.27621	scaffold_4900:690..754
scaffold_4911	1124	1168	2	0			44	4.16543	scaffold_4911:1124..1168
scaffold_4924	1119	1171	2	0			52	3.22589	scaffold_4924:1119..1171
scaffold_4928	274	340	2	0			66	2.70907	scaffold_4928:274..340
scaffold_4949	1985	2040	2	0			55	1.954	scaffold_4949:1985..2040
scaffold_4960	0	53	2	0			53	1.91758	scaffold_4960:0..53
scaffold_4976	3471	3525	2	0			54	2.32634	scaffold_4976:3471..3525
scaffold_4995	646	698	2	0			52	2.89644	scaffold_4995:646..698
scaffold_4998	976	1026	2	0			50	2.87929	scaffold_4998:976..1026
scaffold_5033	2	46	2	0			44	3.82426	scaffold_5033:2..46
scaffold_5043	266	348	2	0			82	1.87125	scaffold_5043:266..348
scaffold_5106	1415	1469	2	0			54	2.97641	scaffold_5106:1415..1469
scaffold_514	898	976	2	0			78	3.2459	scaffold_514:898..976
scaffold_5150	68	111	2	0			43	2.60177	scaffold_5150:68..111
scaffold_5153	55	106	2	0			51	3.48338	scaffold_5153:55..106
scaffold_5184	1307	1363	2	0			56	2.5133	scaffold_5184:1307..1363
scaffold_5190	362	422	2	0			60	2.14966	scaffold_5190:362..422
scaffold_5215	1034	1079	2	0			45	5.22906	scaffold_5215:1034..1079
scaffold_5219	138	174	2	0			36	3.85908	scaffold_5219:138..174
scaffold_5221	1038	1109	2	0			71	2.10037	scaffold_5221:1038..1109
scaffold_5247	4274	4315	2	0			41	2.15656	scaffold_5247:4274..4315
scaffold_5283	408	462	2	0			54	2.74671	scaffold_5283:408..462
scaffold_5285	476	523	2	0			47	1.82185	scaffold_5285:476..523
scaffold_5304	1324	1400	2	0			76	6.06962	scaffold_5304:1324..1400
scaffold_5324	600	694	2	0			94	1.91549	scaffold_5324:600..694
scaffold_5325	380	432	2	0			52	5.32097	scaffold_5325:380..432
scaffold_5328	90	136	2	0			46	6.48711	scaffold_5328:90..136
scaffold_5339	660	740	2	0			80	2.27451	scaffold_5339:660..740
scaffold_5365	146	184	2	0			38	2.44534	scaffold_5365:146..184
scaffold_5365	330	396	2	0			66	1.68031	scaffold_5365:330..396
scaffold_5365	490	562	2	0			72	3.66956	scaffold_5365:490..562
scaffold_5371	41	82	2	0			41	2.69134	scaffold_5371:41..82
scaffold_5383	351	456	2	0			105	2.5602	scaffold_5383:351..456
scaffold_5406	1040	1083	2	0			43	2.72624	scaffold_5406:1040..1083
scaffold_5412	1503	1543	2	0			40	3.30027	scaffold_5412:1503..1543
scaffold_5429	310	376	2	0			66	2.51741	scaffold_5429:310..376
scaffold_5431	179	234	2	0			55	1.75229	scaffold_5431:179..234
scaffold_5440	1073	1132	2	0			59	2.66368	scaffold_5440:1073..1132
scaffold_5449	645	707	2	0			62	3.78013	scaffold_5449:645..707
scaffold_5464	698	762	2	0			64	1.88833	scaffold_5464:698..762
scaffold_5474	12	101	2	0			89	1.86153	scaffold_5474:12..101
scaffold_5488	786	849	2	0			63	3.15697	scaffold_5488:786..849
scaffold_5491	471	556	2	0			85	2.33783	scaffold_5491:471..556
scaffold_5512	865	908	2	0			43	3.00055	scaffold_5512:865..908
scaffold_5521	157	216	2	0			59	2.7217	scaffold_5521:157..216
scaffold_5524	230	274	2	0			44	2.56718	scaffold_5524:230..274
scaffold_5527	530	586	2	0			56	1.92379	scaffold_5527:530..586
scaffold_5531	1067	1104	2	0			37	2.50878	scaffold_5531:1067..1104
scaffold_5542	2	105	2	0			103	3.28405	scaffold_5542:2..105
scaffold_5577	136	202	2	0			66	2.56231	scaffold_5577:136..202
scaffold_5579	164	207	2	0			43	3.75896	scaffold_5579:164..207
scaffold_5591	3747	3799	2	0			52	4.2276	scaffold_5591:3747..3799
scaffold_5608	756	843	2	0			87	2.30492	scaffold_5608:756..843
scaffold_5656	563	624	2	0			61	2.25417	scaffold_5656:563..624
scaffold_5674	1072	1128	2	0			56	4.21135	scaffold_5674:1072..1128
scaffold_5688	947	1007	2	0			60	1.95509	scaffold_5688:947..1007
scaffold_5691	454	512	2	0			58	2.86106	scaffold_5691:454..512
scaffold_5698	971	1035	2	0			64	2.90299	scaffold_5698:971..1035
scaffold_5767	416	481	2	0			65	2.17229	scaffold_5767:416..481
scaffold_5768	645	682	2	0			37	2.48887	scaffold_5768:645..682
scaffold_5773	156	206	2	0			50	2.65529	scaffold_5773:156..206
scaffold_5773	863	942	2	0			79	3.28909	scaffold_5773:863..942
scaffold_5778	122	217	2	0			95	2.01845	scaffold_5778:122..217
scaffold_5778	339	386	2	0			47	1.8694	scaffold_5778:339..386
scaffold_5779	51	96	2	0			45	8.33321	scaffold_5779:51..96
scaffold_5802	368	426	2	0			58	2.37086	scaffold_5802:368..426
scaffold_5805	196	257	2	0			61	2.247	scaffold_5805:196..257
scaffold_5806	472	527	2	0			55	1.79631	scaffold_5806:472..527
scaffold_5810	1	40	2	0			39	2.91058	scaffold_5810:1..40
scaffold_5813	421	475	2	0			54	2.28383	scaffold_5813:421..475
scaffold_5827	0	80	2	0			80	2.26633	scaffold_5827:0..80
scaffold_5869	412	466	2	0			54	4.67711	scaffold_5869:412..466
scaffold_5872	590	634	2	0			44	7.62209	scaffold_5872:590..634
scaffold_5887	589	650	2	0			61	2.11955	scaffold_5887:589..650
scaffold_5888	843	905	2	0			62	1.87205	scaffold_5888:843..905
scaffold_5923	26	99	2	0			73	5.18893	scaffold_5923:26..99
scaffold_5956	620	664	2	0			44	4.12404	scaffold_5956:620..664
scaffold_5958	187	238	2	0			51	6.39746	scaffold_5958:187..238
scaffold_5984	461	514	2	0			53	2.58442	scaffold_5984:461..514
scaffold_5992	489	547	2	0			58	10.678	scaffold_5992:489..547
scaffold_6014	436	553	2	0			117	2.12634	scaffold_6014:436..553
scaffold_6021	154	191	2	0			37	3.67068	scaffold_6021:154..191
scaffold_6030	160	212	2	0			52	2.45354	scaffold_6030:160..212
scaffold_6045	111	233	2	0			122	2.2887	scaffold_6045:111..233
scaffold_6052	1	41	2	0			40	2.16757	scaffold_6052:1..41
scaffold_6052	526	610	2	0			84	2.48006	scaffold_6052:526..610
scaffold_6052	78	289	2	0			211	3.02581	scaffold_6052:78..289
scaffold_607	335	413	2	0			78	4.48528	scaffold_607:335..413
scaffold_6092	735	816	2	0			81	2.06826	scaffold_6092:735..816
scaffold_6098	736	864	2	0			128	2.30746	scaffold_6098:736..864
scaffold_6100	79	138	2	0			59	2.67255	scaffold_6100:79..138
scaffold_6106	82	135	2	0			53	5.98414	scaffold_6106:82..135
scaffold_6138	526	576	2	0			50	2.86621	scaffold_6138:526..576
scaffold_6162	713	780	2	0			67	2.16524	scaffold_6162:713..780
scaffold_6186	2033	2086	2	0			53	2.70328	scaffold_6186:2033..2086
scaffold_6187	283	329	2	0			46	6.24304	scaffold_6187:283..329
scaffold_6187	518	577	2	0			59	6.03122	scaffold_6187:518..577
scaffold_6197	254	323	2	0			69	2.31378	scaffold_6197:254..323
scaffold_6217	417	472	2	0			55	2.97489	scaffold_6217:417..472
scaffold_6256	536	591	2	0			55	3.07602	scaffold_6256:536..591
scaffold_6258	1010	1063	2	0			53	2.60505	scaffold_6258:1010..1063
scaffold_6260	3030	3078	2	0			48	3.21288	scaffold_6260:3030..3078
scaffold_6262	466	514	2	0			48	1.99199	scaffold_6262:466..514
scaffold_6264	990	1035	2	0			45	1.96787	scaffold_6264:990..1035
scaffold_6297	32	83	2	0			51	1.93632	scaffold_6297:32..83
scaffold_6300	759	812	2	0			53	2.82355	scaffold_6300:759..812
scaffold_6306	281	322	2	0			41	3.79224	scaffold_6306:281..322
scaffold_6309	388	436	2	0			48	2.78592	scaffold_6309:388..436
scaffold_6314	129	182	2	0			53	1.79	scaffold_6314:129..182
scaffold_6346	1540	1590	2	0			50	9.06476	scaffold_6346:1540..1590
scaffold_6368	428	469	2	0			41	16.07	scaffold_6368:428..469
scaffold_6378	1820	1886	2	0			66	8.00541	scaffold_6378:1820..1886
scaffold_6387	100	160	2	0			60	1.89293	scaffold_6387:100..160
scaffold_6414	614	689	2	0			75	2.65062	scaffold_6414:614..689
scaffold_6421	4441	4495	2	0			54	2.42639	scaffold_6421:4441..4495
scaffold_6476	1095	1135	2	0			40	1.91342	scaffold_6476:1095..1135
scaffold_6485	39	89	2	0			50	2.02792	scaffold_6485:39..89
scaffold_6485	873	917	2	0			44	3.43066	scaffold_6485:873..917
scaffold_6488	285	331	2	0			46	5.048	scaffold_6488:285..331
scaffold_6509	6	68	2	0			62	1.77464	scaffold_6509:6..68
scaffold_6518	892	970	2	0			78	3.18575	scaffold_6518:892..970
scaffold_6566	210	272	2	0			62	2.46589	scaffold_6566:210..272
scaffold_6652	236	294	2	0			58	2.40439	scaffold_6652:236..294
scaffold_6658	0	44	2	0			44	1.90086	scaffold_6658:0..44
scaffold_6662	753	909	2	0			156	3.17526	scaffold_6662:753..909
scaffold_6683	341	441	2	0			100	4.91249	scaffold_6683:341..441
scaffold_6684	1231	1287	2	0			56	1.95881	scaffold_6684:1231..1287
scaffold_6703	716	771	2	0			55	2.26497	scaffold_6703:716..771
scaffold_6707	220	312	2	0			92	1.611	scaffold_6707:220..312
scaffold_6721	694	754	2	0			60	2.23804	scaffold_6721:694..754
scaffold_6751	1162	1214	2	0			52	2.62346	scaffold_6751:1162..1214
scaffold_6751	873	916	2	0			43	2.35091	scaffold_6751:873..916
scaffold_6752	306	360	2	0			54	1.82926	scaffold_6752:306..360
scaffold_6766	1225	1334	2	0			109	2.81848	scaffold_6766:1225..1334
scaffold_6766	448	489	2	0			41	2.68202	scaffold_6766:448..489
scaffold_6772	1090	1150	2	0			60	1.96501	scaffold_6772:1090..1150
scaffold_6801	188	239	2	0			51	2.27967	scaffold_6801:188..239
scaffold_6808	56	106	2	0			50	3.72572	scaffold_6808:56..106
scaffold_6816	92	182	2	0			90	2.26625	scaffold_6816:92..182
scaffold_6842	608	662	2	0			54	2.43314	scaffold_6842:608..662
scaffold_6848	309	364	2	0			55	3.44813	scaffold_6848:309..364
scaffold_6875	28	107	2	0			79	2.54563	scaffold_6875:28..107
scaffold_6876	649	699	2	0			50	2.23072	scaffold_6876:649..699
scaffold_6879	841	892	2	0			51	3.44779	scaffold_6879:841..892
scaffold_6879	966	1001	2	0			35	2.33793	scaffold_6879:966..1001
scaffold_6913	215	289	2	0			74	2.47494	scaffold_6913:215..289
scaffold_6930	1	40	2	0			39	1.94299	scaffold_6930:1..40
scaffold_6936	33	132	2	0			99	1.78932	scaffold_6936:33..132
scaffold_6951	1	41	2	0			40	2.58626	scaffold_6951:1..41
scaffold_6988	484	542	2	0			58	1.99644	scaffold_6988:484..542
scaffold_7103	367	423	2	0			56	4.31313	scaffold_7103:367..423
scaffold_716	4	39	2	0			35	1.60358	scaffold_716:4..39
scaffold_7166	150	205	2	0			55	2.92451	scaffold_7166:150..205
scaffold_717	2	37	2	0			35	2.05899	scaffold_717:2..37
scaffold_7170	157	230	2	0			73	2.45996	scaffold_7170:157..230
scaffold_7211	745	797	2	0			52	2.88607	scaffold_7211:745..797
scaffold_7247	451	516	2	0			65	8.87963	scaffold_7247:451..516
scaffold_7276	1200	1254	2	0			54	3.28649	scaffold_7276:1200..1254
scaffold_7342	782	872	2	0			90	2.11577	scaffold_7342:782..872
scaffold_7345	1042	1119	2	0			77	1.98229	scaffold_7345:1042..1119
scaffold_7347	7	59	2	0			52	2.67896	scaffold_7347:7..59
scaffold_736	142	203	2	0			61	2.45992	scaffold_736:142..203
scaffold_7365	656	708	2	0			52	1.95008	scaffold_7365:656..708
scaffold_7372	338	375	2	0			37	2.71378	scaffold_7372:338..375
scaffold_7372	382	434	2	0			52	2.25225	scaffold_7372:382..434
scaffold_7377	14	66	2	0			52	5.32198	scaffold_7377:14..66
scaffold_7401	1063	1126	2	0			63	3.46204	scaffold_7401:1063..1126
scaffold_7406	906	996	2	0			90	2.14687	scaffold_7406:906..996
scaffold_7416	68	195	2	0			127	2.38877	scaffold_7416:68..195
scaffold_7459	76	128	2	0			52	1.9015	scaffold_7459:76..128
scaffold_7473	984	1044	2	0			60	1.79981	scaffold_7473:984..1044
scaffold_7479	1001	1086	2	0			85	2.89085	scaffold_7479:1001..1086
scaffold_7481	63	121	2	0			58	1.94863	scaffold_7481:63..121
scaffold_7483	404	486	2	0			82	3.20525	scaffold_7483:404..486
scaffold_7511	479	537	2	0			58	2.31224	scaffold_7511:479..537
scaffold_7511	805	871	2	0			66	3.65034	scaffold_7511:805..871
scaffold_7531	826	880	2	0			54	3.18575	scaffold_7531:826..880
scaffold_7534	222	268	2	0			46	4.68984	scaffold_7534:222..268
scaffold_7597	1172	1204	2	0			32	4.20595	scaffold_7597:1172..1204
scaffold_7600	142	194	2	0			52	2.70515	scaffold_7600:142..194
scaffold_7650	689	735	2	0			46	7.02172	scaffold_7650:689..735
scaffold_7681	115	168	2	0			53	3.29224	scaffold_7681:115..168
scaffold_7683	1283	1338	2	0			55	2.29946	scaffold_7683:1283..1338
scaffold_7709	1919	1978	2	0			59	2.52231	scaffold_7709:1919..1978
scaffold_7709	4134	4199	2	0			65	2.10661	scaffold_7709:4134..4199
scaffold_7713	1027	1077	2	0			50	5.38261	scaffold_7713:1027..1077
scaffold_7718	159	201	2	0			42	4.35885	scaffold_7718:159..201
scaffold_7723	720	773	2	0			53	2.30533	scaffold_7723:720..773
scaffold_7752	570	621	2	0			51	2.202	scaffold_7752:570..621
scaffold_7780	618	658	2	0			40	1.81861	scaffold_7780:618..658
scaffold_7785	132	175	2	0			43	4.56096	scaffold_7785:132..175
scaffold_7786	241	317	2	0			76	7.40746	scaffold_7786:241..317
scaffold_7786	45	147	2	0			102	1.98977	scaffold_7786:45..147
scaffold_7786	904	950	2	0			46	3.28438	scaffold_7786:904..950
scaffold_7796	886	940	2	0			54	2.77353	scaffold_7796:886..940
scaffold_7814	475	568	2	0			93	2.08358	scaffold_7814:475..568
scaffold_786	0	47	2	0			47	3.87869	scaffold_786:0..47
scaffold_7868	1010	1071	2	0			61	3.50388	scaffold_7868:1010..1071
scaffold_7871	334	380	2	0			46	4.07986	scaffold_7871:334..380
scaffold_7876	6	63	2	0			57	1.98155	scaffold_7876:6..63
scaffold_7885	263	315	2	0			52	6.25091	scaffold_7885:263..315
scaffold_7909	698	750	2	0			52	6.44748	scaffold_7909:698..750
scaffold_7937	1110	1163	2	0			53	2.08425	scaffold_7937:1110..1163
scaffold_7950	1181	1235	2	0			54	2.08138	scaffold_7950:1181..1235
scaffold_7956	1092	1148	2	0			56	2.86859	scaffold_7956:1092..1148
scaffold_7957	2741	2815	2	0			74	2.50054	scaffold_7957:2741..2815
scaffold_7977	371	429	2	0			58	4.58685	scaffold_7977:371..429
scaffold_8046	611	679	2	0			68	2.17259	scaffold_8046:611..679
scaffold_8075	21	64	2	0			43	9.44164	scaffold_8075:21..64
scaffold_8115	1926	1983	2	0			57	2.69761	scaffold_8115:1926..1983
scaffold_8123	1634	1687	2	0			53	2.25361	scaffold_8123:1634..1687
scaffold_8123	4347	4398	2	0			51	2.34896	scaffold_8123:4347..4398
scaffold_8124	251	294	2	0			43	2.72927	scaffold_8124:251..294
scaffold_8124	581	631	2	0			50	3.57808	scaffold_8124:581..631
scaffold_8129	958	1022	2	0			64	3.72685	scaffold_8129:958..1022
scaffold_8166	0	44	2	0			44	1.83992	scaffold_8166:0..44
scaffold_8181	29	70	2	0			41	2.25493	scaffold_8181:29..70
scaffold_8184	974	1029	2	0			55	6.48688	scaffold_8184:974..1029
scaffold_8186	176	291	2	0			115	2.07266	scaffold_8186:176..291
scaffold_8187	783	841	2	0			58	1.77555	scaffold_8187:783..841
scaffold_8242	706	738	2	0			32	15.359	scaffold_8242:706..738
scaffold_8260	698	742	2	0			44	4.557	scaffold_8260:698..742
scaffold_8281	1428	1469	2	0			41	4.42215	scaffold_8281:1428..1469
scaffold_8288	76	119	2	0			43	5.30698	scaffold_8288:76..119
scaffold_8300	308	368	2	0			60	2.04889	scaffold_8300:308..368
scaffold_8318	956	1016	2	0			60	3.4492	scaffold_8318:956..1016
scaffold_8350	1109	1135	2	0			26	4.33544	scaffold_8350:1109..1135
scaffold_8350	2	41	2	0			39	4.70421	scaffold_8350:2..41
scaffold_8355	1287	1350	2	0			63	2.06084	scaffold_8355:1287..1350
scaffold_8360	29	81	2	0			52	3.30384	scaffold_8360:29..81
scaffold_8406	13	85	2	0			72	2.51144	scaffold_8406:13..85
scaffold_842	23	76	2	0			53	2.91253	scaffold_842:23..76
scaffold_8446	4364	4430	2	0			66	2.15023	scaffold_8446:4364..4430
scaffold_8464	1089	1135	2	0			46	2.80014	scaffold_8464:1089..1135
scaffold_8475	654	712	2	0			58	2.16066	scaffold_8475:654..712
scaffold_8502	913	972	2	0			59	1.95922	scaffold_8502:913..972
scaffold_8546	636	697	2	0			61	3.06876	scaffold_8546:636..697
scaffold_8560	49	98	2	0			49	4.38554	scaffold_8560:49..98
scaffold_8587	160	223	2	0			63	1.61932	scaffold_8587:160..223
scaffold_860	104	150	2	0			46	3.71764	scaffold_860:104..150
scaffold_8611	930	1063	2	0			133	3.08267	scaffold_8611:930..1063
scaffold_8619	948	997	2	0			49	3.52978	scaffold_8619:948..997
scaffold_8624	729	773	2	0			44	2.89271	scaffold_8624:729..773
scaffold_8633	30	83	2	0			53	6.15705	scaffold_8633:30..83
scaffold_8694	171	219	2	0			48	4.95402	scaffold_8694:171..219
scaffold_8695	1040	1093	2	0			53	2.24589	scaffold_8695:1040..1093
scaffold_8782	1093	1163	2	0			70	3.89227	scaffold_8782:1093..1163
scaffold_8813	1580	1624	2	0			44	5.81913	scaffold_8813:1580..1624
scaffold_8836	1018	1081	2	0			63	1.88833	scaffold_8836:1018..1081
scaffold_8861	172	234	2	0			62	3.66182	scaffold_8861:172..234
scaffold_8861	781	856	2	0			75	2.35306	scaffold_8861:781..856
scaffold_8887	14	79	2	0			65	2.42574	scaffold_8887:14..79
scaffold_8890	3709	3762	2	0			53	2.00349	scaffold_8890:3709..3762
scaffold_8920	90	181	2	0			91	2.48073	scaffold_8920:90..181
scaffold_8957	52	106	2	0			54	2.59046	scaffold_8957:52..106
scaffold_8959	714	799	2	0			85	1.80635	scaffold_8959:714..799
scaffold_8971	400	461	2	0			61	1.99042	scaffold_8971:400..461
scaffold_8987	1	37	2	0			36	1.86874	scaffold_8987:1..37
scaffold_9015	70	108	2	0			38	4.50034	scaffold_9015:70..108
scaffold_9023	32	91	2	0			59	2.26345	scaffold_9023:32..91
scaffold_9025	324	439	2	0			115	1.81365	scaffold_9025:324..439
scaffold_9025	712	782	2	0			70	1.93943	scaffold_9025:712..782
scaffold_9035	702	766	2	0			64	2.17631	scaffold_9035:702..766
scaffold_9037	776	836	2	0			60	2.43445	scaffold_9037:776..836
scaffold_9057	563	615	2	0			52	2.56171	scaffold_9057:563..615
scaffold_9078	226	289	2	0			63	2.95289	scaffold_9078:226..289
scaffold_9101	1032	1095	2	0			63	2.89655	scaffold_9101:1032..1095
scaffold_9103	1399	1453	2	0			54	1.79066	scaffold_9103:1399..1453
scaffold_9126	186	277	2	0			91	2.71221	scaffold_9126:186..277
scaffold_9157	921	966	2	0			45	4.07532	scaffold_9157:921..966
scaffold_9173	45	149	2	0			104	3.00096	scaffold_9173:45..149
scaffold_9180	738	794	2	0			56	1.94942	scaffold_9180:738..794
scaffold_9191	553	596	2	0			43	1.79636	scaffold_9191:553..596
scaffold_9192	576	639	2	0			63	2.63699	scaffold_9192:576..639
scaffold_9319	799	854	2	0			55	2.17951	scaffold_9319:799..854
scaffold_933	0	59	2	0			59	1.8242	scaffold_933:0..59
scaffold_9519	1834	1881	2	0			47	5.1735	scaffold_9519:1834..1881
scaffold_9519	2950	3000	2	0			50	1.6684	scaffold_9519:2950..3000
scaffold_9527	6900	6964	2	0			64	2.8021	scaffold_9527:6900..6964
scaffold_9579	2972	3011	2	0			39	2.81866	scaffold_9579:2972..3011
scaffold_9631	310	386	2	0			76	2.70894	scaffold_9631:310..386
scaffold_9632	1268	1300	2	0			32	2.69761	scaffold_9632:1268..1300
scaffold_9636	1095	1135	2	0			40	3.03921	scaffold_9636:1095..1135
scaffold_9653	1743	1831	2	0			88	2.18885	scaffold_9653:1743..1831
scaffold_9665	1437	1498	2	0			61	2.85592	scaffold_9665:1437..1498
scaffold_9672	278	332	2	0			54	2.05203	scaffold_9672:278..332
scaffold_9680	4707	4748	2	0			41	2.46681	scaffold_9680:4707..4748
scaffold_9683	2670	2731	2	0			61	2.50878	scaffold_9683:2670..2731
scaffold_9700	48	107	2	0			59	2.4961	scaffold_9700:48..107
scaffold_9703	2877	2950	2	0			73	2.10566	scaffold_9703:2877..2950
scaffold_9733	148	237	2	0			89	1.45801	scaffold_9733:148..237
scaffold_9744	4378	4431	2	0			53	1.88514	scaffold_9744:4378..4431
scaffold_9745	4638	4691	2	0			53	2.8903	scaffold_9745:4638..4691
scaffold_9752	3299	3345	2	0			46	9.7544	scaffold_9752:3299..3345
scaffold_9833	2622	2728	2	0			106	1.44593	scaffold_9833:2622..2728
scaffold_9833	3529	3610	2	0			81	2.11755	scaffold_9833:3529..3610
scaffold_9840	3482	3556	2	0			74	1.93124	scaffold_9840:3482..3556
scaffold_9898	2723	2779	2	0			56	2.13983	scaffold_9898:2723..2779
scaffold_9899	2260	2325	2	0			65	3.02541	scaffold_9899:2260..2325
scaffold_9899	4285	4340	2	0			55	2.46138	scaffold_9899:4285..4340
scaffold_9912	3585	3643	2	0			58	1.85343	scaffold_9912:3585..3643
scaffold_10025	105	155	3	0			50	0.907767	scaffold_10025:105..155
scaffold_1005	201	272	3	0			71	1.14779	scaffold_1005:201..272
scaffold_10064	269	310	3	0			41	0.848365	scaffold_10064:269..310
scaffold_10090	425	491	3	1	dvir_GLEANR_14522	FBgn0201788	66	1.08206	scaffold_10090:425..491
scaffold_1013	1	103	3	0			102	1.43074	scaffold_1013:1..103
scaffold_1013	207	329	3	0			122	0.878016	scaffold_1013:207..329
scaffold_1013	449	544	3	0			95	1.24381	scaffold_1013:449..544
scaffold_1013	560	624	3	0			64	1.42017	scaffold_1013:560..624
scaffold_10144	3037	3076	3	0			39	1.2031	scaffold_10144:3037..3076
scaffold_10148	9076	9134	3	0			58	0.899203	scaffold_10148:9076..9134
scaffold_10191	555	637	3	0			82	0.85889	scaffold_10191:555..637
scaffold_10224	546	580	3	0			34	1.48286	scaffold_10224:546..580
scaffold_10253	835	946	3	0			111	1.85416	scaffold_10253:835..946
scaffold_10285	512	557	3	0			45	1.56112	scaffold_10285:512..557
scaffold_10322	288488	288619	3	0			131	1.75989	scaffold_10322:288488..288619
scaffold_10322	349544	349702	3	0			158	0.882609	scaffold_10322:349544..349702
scaffold_10322	354257	354381	3	0			124	1.35609	scaffold_10322:354257..354381
scaffold_10322	377021	377330	3	0			309	0.687917	scaffold_10322:377021..377330
scaffold_10322	377373	377582	3	0			209	0.820119	scaffold_10322:377373..377582
scaffold_10322	69092	69205	3	1	dvir_GLEANR_16492	FBgn0203254	113	0.887134	scaffold_10322:69092..69205
scaffold_10322	87601	87668	3	0			67	1.08965	scaffold_10322:87601..87668
scaffold_10322	87826	87938	3	0			112	0.865584	scaffold_10322:87826..87938
scaffold_10322	89169	89271	3	0			102	1.09554	scaffold_10322:89169..89271
scaffold_10324	1004397	1004622	3	0			225	0.941382	scaffold_10324:1004397..1004622
scaffold_10324	1035728	1035849	3	0			121	0.911796	scaffold_10324:1035728..1035849
scaffold_10324	1047753	1047856	3	0			103	1.02868	scaffold_10324:1047753..1047856
scaffold_10324	1072680	1072737	3	0			57	1.3319	scaffold_10324:1072680..1072737
scaffold_10324	1103724	1103820	3	0			96	1.34215	scaffold_10324:1103724..1103820
scaffold_10324	1211113	1211216	3	0			103	0.942538	scaffold_10324:1211113..1211216
scaffold_10324	252479	252608	3	0			129	0.764584	scaffold_10324:252479..252608
scaffold_10324	253667	253735	3	0			68	1.06323	scaffold_10324:253667..253735
scaffold_10324	269029	269127	3	0			98	1.1326	scaffold_10324:269029..269127
scaffold_10324	285657	285753	3	0			96	1.42868	scaffold_10324:285657..285753
scaffold_10324	372750	372877	3	0			127	0.924032	scaffold_10324:372750..372877
scaffold_10324	381593	381776	3	0			183	0.88866	scaffold_10324:381593..381776
scaffold_10324	530310	530566	3	0			256	0.70817	scaffold_10324:530310..530566
scaffold_10324	542682	542831	3	1	dvir_GLEANR_15393	FBgn0202291	149	0.953628	scaffold_10324:542682..542831
scaffold_10324	681981	682107	3	0			126	1.09419	scaffold_10324:681981..682107
scaffold_10324	69360	69484	3	0			124	1.10471	scaffold_10324:69360..69484
scaffold_10324	7663	7736	3	1	dvir_GLEANR_15343	FBgn0202238	73	0.978265	scaffold_10324:7663..7736
scaffold_10324	78640	78743	3	0			103	0.886764	scaffold_10324:78640..78743
scaffold_10324	80773	80946	3	0			173	0.792383	scaffold_10324:80773..80946
scaffold_10324	825750	825884	3	0			134	0.97715	scaffold_10324:825750..825884
scaffold_10324	900855	901002	3	0			147	0.863362	scaffold_10324:900855..901002
scaffold_10324	947987	948098	3	0			111	0.98951	scaffold_10324:947987..948098
scaffold_10324	956579	956668	3	0			89	0.778505	scaffold_10324:956579..956668
scaffold_10324	967469	967579	3	0			110	0.85534	scaffold_10324:967469..967579
scaffold_10324	980287	980415	3	0			128	1.55908	scaffold_10324:980287..980415
scaffold_10324	997023	997135	3	0			112	0.939617	scaffold_10324:997023..997135
scaffold_10324	997789	997928	3	0			139	0.968241	scaffold_10324:997789..997928
scaffold_10339	692	746	3	0			54	0.874748	scaffold_10339:692..746
scaffold_10353	905	960	3	0			55	1.33373	scaffold_10353:905..960
scaffold_10363	2886	2991	3	0			105	1.09234	scaffold_10363:2886..2991
scaffold_10396	2374	2415	3	0			41	1.79841	scaffold_10396:2374..2415
scaffold_10411	773	850	3	0			77	1.18308	scaffold_10411:773..850
scaffold_10419	21353	21396	3	0			43	1.0624	scaffold_10419:21353..21396
scaffold_10451	142	200	3	0			58	1.51329	scaffold_10451:142..200
scaffold_10535	575	641	3	0			66	0.994622	scaffold_10535:575..641
scaffold_1060	1	61	3	0			60	1.72662	scaffold_1060:1..61
scaffold_10610	331	451	3	0			120	1.0293	scaffold_10610:331..451
scaffold_10673	325	382	3	0			57	1.69668	scaffold_10673:325..382
scaffold_10685	673	740	3	0			67	1.57361	scaffold_10685:673..740
scaffold_10702	1079	1128	3	0			49	1.10034	scaffold_10702:1079..1128
scaffold_10721	721	772	3	0			51	0.892089	scaffold_10721:721..772
scaffold_10777	467	566	3	0			99	1.50015	scaffold_10777:467..566
scaffold_1079	1999	2074	3	0			75	1.27886	scaffold_1079:1999..2074
scaffold_1081	1260	1334	3	0			74	1.61407	scaffold_1081:1260..1334
scaffold_1081	410	452	3	0			42	0.963858	scaffold_1081:410..452
scaffold_10810	1229	1281	3	0			52	1.45391	scaffold_10810:1229..1281
scaffold_10810	361	418	3	0			57	0.994273	scaffold_10810:361..418
scaffold_10816	0	122	3	0			122	1.73331	scaffold_10816:0..122
scaffold_10846	136	198	3	0			62	1.53216	scaffold_10846:136..198
scaffold_10872	144	199	3	0			55	1.06445	scaffold_10872:144..199
scaffold_10885	194	248	3	0			54	1.24669	scaffold_10885:194..248
scaffold_10888	495	558	3	0			63	1.42504	scaffold_10888:495..558
scaffold_1089	1064	1126	3	0			62	1.57221	scaffold_1089:1064..1126
scaffold_1089	94	198	3	0			104	1.34881	scaffold_1089:94..198
scaffold_10890	4	76	3	0			72	1.5635	scaffold_10890:4..76
scaffold_10894	263	318	3	0			55	1.22149	scaffold_10894:263..318
scaffold_10907	14	84	3	0			70	1.09885	scaffold_10907:14..84
scaffold_10933	706	764	3	0			58	1.51829	scaffold_10933:706..764
scaffold_10954	626	679	3	0			53	1.06585	scaffold_10954:626..679
scaffold_10959	217	315	3	0			98	1.84375	scaffold_10959:217..315
scaffold_1103	38	99	3	0			61	1.69796	scaffold_1103:38..99
scaffold_11072	199	255	3	0			56	1.68679	scaffold_11072:199..255
scaffold_11077	51	109	3	0			58	1.38384	scaffold_11077:51..109
scaffold_11134	234	274	3	0			40	1.73904	scaffold_11134:234..274
scaffold_11149	548	593	3	0			45	1.34404	scaffold_11149:548..593
scaffold_11160	324	387	3	0			63	1.55574	scaffold_11160:324..387
scaffold_11164	925	993	3	0			68	1.14709	scaffold_11164:925..993
scaffold_11169	1003	1061	3	0			58	1.24811	scaffold_11169:1003..1061
scaffold_1120	207	299	3	0			92	2.1828	scaffold_1120:207..299
scaffold_11210	63	123	3	0			60	1.34578	scaffold_11210:63..123
scaffold_11213	596	699	3	0			103	1.13185	scaffold_11213:596..699
scaffold_11219	973	1062	3	0			89	1.306	scaffold_11219:973..1062
scaffold_11241	2488	2553	3	0			65	1.46656	scaffold_11241:2488..2553
scaffold_11242	88	158	3	0			70	1.28728	scaffold_11242:88..158
scaffold_11269	243	297	3	0			54	1.3314	scaffold_11269:243..297
scaffold_11269	687	768	3	0			81	1.40495	scaffold_11269:687..768
scaffold_1127	208	269	3	0			61	1.47304	scaffold_1127:208..269
scaffold_11296	70	146	3	0			76	1.49468	scaffold_11296:70..146
scaffold_11306	559	606	3	0			47	1.38704	scaffold_11306:559..606
scaffold_11321	396	566	3	0			170	1.63858	scaffold_11321:396..566
scaffold_11372	265	316	3	0			51	0.740114	scaffold_11372:265..316
scaffold_11380	747	813	3	0			66	1.20842	scaffold_11380:747..813
scaffold_11384	80	136	3	0			56	0.970193	scaffold_11384:80..136
scaffold_11390	910	961	3	0			51	1.42409	scaffold_11390:910..961
scaffold_11399	246	289	3	0			43	1.71952	scaffold_11399:246..289
scaffold_1141	1582	1615	3	0			33	0.877705	scaffold_1141:1582..1615
scaffold_11410	87	223	3	0			136	2.11107	scaffold_11410:87..223
scaffold_11417	146	207	3	0			61	0.990746	scaffold_11417:146..207
scaffold_11432	179	220	3	0			41	1.1095	scaffold_11432:179..220
scaffold_11442	104	171	3	0			67	1.46089	scaffold_11442:104..171
scaffold_11467	1128	1222	3	0			94	1.22911	scaffold_11467:1128..1222
scaffold_11495	175	327	3	0			152	1.61246	scaffold_11495:175..327
scaffold_11495	65	144	3	0			79	1.28569	scaffold_11495:65..144
scaffold_11538	4381	4439	3	0			58	1.33205	scaffold_11538:4381..4439
scaffold_11540	861	913	3	0			52	1.48271	scaffold_11540:861..913
scaffold_11543	324	378	3	0			54	1.51799	scaffold_11543:324..378
scaffold_11590	88	160	3	0			72	1.68995	scaffold_11590:88..160
scaffold_11608	1186	1247	3	0			61	1.25694	scaffold_11608:1186..1247
scaffold_11623	6	123	3	0			117	1.45482	scaffold_11623:6..123
scaffold_11723	0	35	3	0			35	1.18575	scaffold_11723:0..35
scaffold_11758	158	194	3	0			36	1.53037	scaffold_11758:158..194
scaffold_11762	195	274	3	0			79	1.05605	scaffold_11762:195..274
scaffold_11764	980	1040	3	0			60	1.65955	scaffold_11764:980..1040
scaffold_11787	645	696	3	0			51	1.27637	scaffold_11787:645..696
scaffold_11826	1088	1147	3	0			59	1.34118	scaffold_11826:1088..1147
scaffold_11838	148	203	3	0			55	1.12619	scaffold_11838:148..203
scaffold_11866	4	39	3	0			35	1.34881	scaffold_11866:4..39
scaffold_1187	0	40	3	0			40	1.74039	scaffold_1187:0..40
scaffold_11871	134	238	3	0			104	0.803105	scaffold_11871:134..238
scaffold_11899	533	645	3	0			112	1.25424	scaffold_11899:533..645
scaffold_11902	9	85	3	0			76	1.0116	scaffold_11902:9..85
scaffold_11904	3055	3107	3	0			52	1.56067	scaffold_11904:3055..3107
scaffold_11908	768	827	3	0			59	1.21667	scaffold_11908:768..827
scaffold_11928	28	95	3	0			67	0.946385	scaffold_11928:28..95
scaffold_1194	137	187	3	0			50	1.44958	scaffold_1194:137..187
scaffold_11945	869	920	3	0			51	1.46062	scaffold_11945:869..920
scaffold_1199	445	518	3	0			73	1.24171	scaffold_1199:445..518
scaffold_11998	442	494	3	0			52	1.08106	scaffold_11998:442..494
scaffold_12029	52	180	3	0			128	1.40967	scaffold_12029:52..180
scaffold_12037	525	584	3	0			59	0.90089	scaffold_12037:525..584
scaffold_12040	1881	1955	3	0			74	1.49774	scaffold_12040:1881..1955
scaffold_12109	982	1030	3	0			48	1.7329	scaffold_12109:982..1030
scaffold_12113	7111	7165	3	0			54	0.824823	scaffold_12113:7111..7165
scaffold_12129	450	516	3	0			66	1.36343	scaffold_12129:450..516
scaffold_12134	114	171	3	0			57	1.27268	scaffold_12134:114..171
scaffold_12162	3976	4019	3	0			43	0.910881	scaffold_12162:3976..4019
scaffold_12169	10120	10187	3	0			67	1.45578	scaffold_12169:10120..10187
scaffold_12219	14	67	3	0			53	0.724731	scaffold_12219:14..67
scaffold_12228	845	891	3	0			46	1.34881	scaffold_12228:845..891
scaffold_1225	1348	1390	3	0			42	1.4721	scaffold_1225:1348..1390
scaffold_1233	778	829	3	0			51	0.91742	scaffold_1233:778..829
scaffold_1239	316	500	3	0			184	1.06579	scaffold_1239:316..500
scaffold_1239	583	631	3	0			48	1.77343	scaffold_1239:583..631
scaffold_1239	683	718	3	0			35	1.0116	scaffold_1239:683..718
scaffold_1239	8	60	3	0			52	1.34881	scaffold_1239:8..60
scaffold_12390	1080	1127	3	0			47	1.17308	scaffold_12390:1080..1127
scaffold_12401	1	49	3	0			48	0.907104	scaffold_12401:1..49
scaffold_12461	3243	3310	3	0			67	1.41636	scaffold_12461:3243..3310
scaffold_12472	125156	125269	3	0			113	0.777395	scaffold_12472:125156..125269
scaffold_12472	136057	136242	3	0			185	1.02294	scaffold_12472:136057..136242
scaffold_12472	139737	139935	3	0			198	0.849625	scaffold_12472:139737..139935
scaffold_12472	142211	142365	3	1	dvir_GLEANR_3332	FBgn0205692	154	0.870604	scaffold_12472:142211..142365
scaffold_12472	199640	199751	3	0			111	0.672936	scaffold_12472:199640..199751
scaffold_12472	238522	238561	3	0			39	1.064	scaffold_12472:238522..238561
scaffold_12472	262516	262613	3	0			97	1.00185	scaffold_12472:262516..262613
scaffold_12472	262649	262772	3	0			123	0.897481	scaffold_12472:262649..262772
scaffold_12472	269385	269537	3	1	dvir_GLEANR_3307	FBgn0205664	152	0.71657	scaffold_12472:269385..269537
scaffold_12472	270327	270432	3	0			105	1.03343	scaffold_12472:270327..270432
scaffold_12472	271067	271170	3	0			103	1.31886	scaffold_12472:271067..271170
scaffold_12472	276989	277120	3	0			131	0.808042	scaffold_12472:276989..277120
scaffold_12472	531164	531283	3	0			119	0.756699	scaffold_12472:531164..531283
scaffold_12472	533737	533860	3	0			123	1.01942	scaffold_12472:533737..533860
scaffold_12472	536011	536218	3	0			207	0.81127	scaffold_12472:536011..536218
scaffold_12490	134	173	3	0			39	1.16008	scaffold_12490:134..173
scaffold_12594	15	71	3	0			56	1.42637	scaffold_12594:15..71
scaffold_1271	844	952	3	0			108	1.74095	scaffold_1271:844..952
scaffold_12719	37585	37631	3	0			46	1.00184	scaffold_12719:37585..37631
scaffold_12720	35641	35704	3	0			63	1.43352	scaffold_12720:35641..35704
scaffold_12720	35708	35812	3	0			104	0.783693	scaffold_12720:35708..35812
scaffold_12723	1336845	1336940	3	0			95	1.24727	scaffold_12723:1336845..1336940
scaffold_12723	1570797	1570887	3	0			90	0.699001	scaffold_12723:1570797..1570887
scaffold_12723	169614	169667	3	0			53	1.02942	scaffold_12723:169614..169667
scaffold_12723	2312536	2312644	3	0			108	1.10262	scaffold_12723:2312536..2312644
scaffold_12723	2325228	2325328	3	0			100	1.26274	scaffold_12723:2325228..2325328
scaffold_12723	2332405	2332699	3	0			294	0.877171	scaffold_12723:2332405..2332699
scaffold_12723	2382963	2383037	3	0			74	1.17993	scaffold_12723:2382963..2383037
scaffold_12723	2437453	2437670	3	0			217	0.819783	scaffold_12723:2437453..2437670
scaffold_12723	2438089	2438164	3	0			75	0.827239	scaffold_12723:2438089..2438164
scaffold_12723	2438167	2438232	3	0			65	0.866687	scaffold_12723:2438167..2438232
scaffold_12723	2834935	2835091	3	0			156	0.742386	scaffold_12723:2834935..2835091
scaffold_12723	2835932	2836028	3	0			96	0.995212	scaffold_12723:2835932..2836028
scaffold_12723	2850973	2851138	3	0			165	0.81615	scaffold_12723:2850973..2851138
scaffold_12723	2851141	2851363	3	0			222	0.992004	scaffold_12723:2851141..2851363
scaffold_12723	2851483	2851564	3	0			81	0.952773	scaffold_12723:2851483..2851564
scaffold_12723	2852242	2852364	3	0			122	0.886627	scaffold_12723:2852242..2852364
scaffold_12723	2857287	2857443	3	0			156	0.820069	scaffold_12723:2857287..2857443
scaffold_12723	2927108	2927197	3	0			89	1.00319	scaffold_12723:2927108..2927197
scaffold_12723	2935369	2935528	3	0			159	1.39171	scaffold_12723:2935369..2935528
scaffold_12723	2948991	2949091	3	0			100	1.55471	scaffold_12723:2948991..2949091
scaffold_12723	2966390	2966454	3	0			64	1.06418	scaffold_12723:2966390..2966454
scaffold_12723	3027727	3027772	3	0			45	1.61185	scaffold_12723:3027727..3027772
scaffold_12723	3027991	3028015	3	0			24	0.980715	scaffold_12723:3027991..3028015
scaffold_12723	3076724	3076832	3	0			108	0.836486	scaffold_12723:3076724..3076832
scaffold_12723	3088212	3088356	3	2			144	1.00381	scaffold_12723:3088212..3088356
scaffold_12723	3116318	3116381	3	0			63	1.07249	scaffold_12723:3116318..3116381
scaffold_12723	3126919	3126976	3	0			57	0.952256	scaffold_12723:3126919..3126976
scaffold_12723	3311231	3311339	3	0			108	0.985798	scaffold_12723:3311231..3311339
scaffold_12723	3316504	3316610	3	0			106	0.575568	scaffold_12723:3316504..3316610
scaffold_12723	3347418	3347518	3	0			100	1.21039	scaffold_12723:3347418..3347518
scaffold_12723	3385986	3386134	3	0			148	0.91879	scaffold_12723:3385986..3386134
scaffold_12723	3388587	3388679	3	0			92	1.59391	scaffold_12723:3388587..3388679
scaffold_12723	3416952	3417113	3	0			161	0.884435	scaffold_12723:3416952..3417113
scaffold_12723	3505367	3505538	3	0			171	1.20519	scaffold_12723:3505367..3505538
scaffold_12723	3595788	3595947	3	0			159	0.727145	scaffold_12723:3595788..3595947
scaffold_12723	3639517	3639630	3	1	dvir_GLEANR_2841	FBgn0205446	113	0.790502	scaffold_12723:3639517..3639630
scaffold_12723	3640179	3640289	3	0			110	1.05513	scaffold_12723:3640179..3640289
scaffold_12723	3648002	3648069	3	0			67	1.21078	scaffold_12723:3648002..3648069
scaffold_12723	3884241	3884424	3	0			183	0.84769	scaffold_12723:3884241..3884424
scaffold_12723	3927563	3927693	3	0			130	0.976337	scaffold_12723:3927563..3927693
scaffold_12723	3980852	3980955	3	0			103	1.02209	scaffold_12723:3980852..3980955
scaffold_12723	3985546	3985621	3	0			75	1.12085	scaffold_12723:3985546..3985621
scaffold_12723	3989740	3989899	3	1	dvir_GLEANR_2490	FBgn0205089	159	0.982639	scaffold_12723:3989740..3989899
scaffold_12723	4008745	4008915	3	0			170	0.88006	scaffold_12723:4008745..4008915
scaffold_12723	4047670	4047834	3	0			164	0.750372	scaffold_12723:4047670..4047834
scaffold_12723	4104459	4104583	3	0			124	0.839498	scaffold_12723:4104459..4104583
scaffold_12723	4114701	4114808	3	0			107	1.4491	scaffold_12723:4114701..4114808
scaffold_12723	420896	420984	3	0			88	0.842849	scaffold_12723:420896..420984
scaffold_12723	4239088	4239253	3	0			165	0.734304	scaffold_12723:4239088..4239253
scaffold_12723	4249667	4249769	3	0			102	0.820199	scaffold_12723:4249667..4249769
scaffold_12723	4253265	4253387	3	0			122	1.015	scaffold_12723:4253265..4253387
scaffold_12723	4253748	4253810	3	0			62	0.882765	scaffold_12723:4253748..4253810
scaffold_12723	4275604	4275644	3	0			40	0.786614	scaffold_12723:4275604..4275644
scaffold_12723	4352365	4352434	3	0			69	1.35317	scaffold_12723:4352365..4352434
scaffold_12723	4359265	4359419	3	0			154	0.821129	scaffold_12723:4359265..4359419
scaffold_12723	4432502	4432652	3	1	dvir_GLEANR_2886	FBgn0205490	150	0.974923	scaffold_12723:4432502..4432652
scaffold_12723	4481253	4481404	3	0			151	1.04651	scaffold_12723:4481253..4481404
scaffold_12723	4483763	4484076	3	0			313	0.913856	scaffold_12723:4483763..4484076
scaffold_12723	4492722	4492803	3	0			81	1.02561	scaffold_12723:4492722..4492803
scaffold_12723	4495218	4495326	3	0			108	1.27041	scaffold_12723:4495218..4495326
scaffold_12723	4589470	4589677	3	0			207	0.861602	scaffold_12723:4589470..4589677
scaffold_12723	4595832	4595890	3	0			58	0.94498	scaffold_12723:4595832..4595890
scaffold_12723	4605755	4605963	3	0			208	0.790097	scaffold_12723:4605755..4605963
scaffold_12723	4616905	4617092	3	0			187	0.993391	scaffold_12723:4616905..4617092
scaffold_12723	4628213	4628291	3	1	dvir_GLEANR_2460	FBgn0205056	78	0.879966	scaffold_12723:4628213..4628291
scaffold_12723	4659522	4659671	3	0			149	0.69929	scaffold_12723:4659522..4659671
scaffold_12723	4660011	4660082	3	0			71	0.81052	scaffold_12723:4660011..4660082
scaffold_12723	4981838	4981939	3	0			101	1.3999	scaffold_12723:4981838..4981939
scaffold_12723	4986720	4986825	3	1	dvir_GLEANR_2450	FBgn0205045	105	0.981911	scaffold_12723:4986720..4986825
scaffold_12723	5199037	5199095	3	0			58	1.31454	scaffold_12723:5199037..5199095
scaffold_12723	5263570	5263639	3	0			69	1.67015	scaffold_12723:5263570..5263639
scaffold_12723	531791	531925	3	0			134	0.894065	scaffold_12723:531791..531925
scaffold_12723	5387082	5387266	3	0			184	0.71864	scaffold_12723:5387082..5387266
scaffold_12723	5604030	5604097	3	0			67	0.787608	scaffold_12723:5604030..5604097
scaffold_12723	5604135	5604411	3	0			276	0.829378	scaffold_12723:5604135..5604411
scaffold_12723	5699066	5699245	3	1	dvir_GLEANR_2934	FBgn0205544	179	1.31019	scaffold_12723:5699066..5699245
scaffold_12723	612957	613067	3	0			110	0.941275	scaffold_12723:612957..613067
scaffold_12723	638618	638722	3	0			104	0.832507	scaffold_12723:638618..638722
scaffold_12723	671371	671478	3	0			107	0.905052	scaffold_12723:671371..671478
scaffold_12723	671623	671725	3	0			102	0.858123	scaffold_12723:671623..671725
scaffold_12723	678261	678481	3	0			220	0.755389	scaffold_12723:678261..678481
scaffold_12723	688141	688214	3	0			73	0.82878	scaffold_12723:688141..688214
scaffold_12723	704278	704441	3	0			163	0.967871	scaffold_12723:704278..704441
scaffold_12723	750180	750278	3	0			98	1.13616	scaffold_12723:750180..750278
scaffold_12723	766499	766624	3	0			125	0.911868	scaffold_12723:766499..766624
scaffold_12723	779238	779445	3	0			207	0.848408	scaffold_12723:779238..779445
scaffold_12723	786083	786158	3	2			75	0.713903	scaffold_12723:786083..786158
scaffold_12723	796772	796837	3	0			65	1.17452	scaffold_12723:796772..796837
scaffold_12723	800823	800959	3	1	dvir_GLEANR_2639	FBgn0205245	136	1.02979	scaffold_12723:800823..800959
scaffold_12723	804400	804502	3	1	dvir_GLEANR_2717	FBgn0205316	102	0.922628	scaffold_12723:804400..804502
scaffold_12723	862275	862374	3	0			99	0.675844	scaffold_12723:862275..862374
scaffold_12723	863123	863210	3	0			87	1.11612	scaffold_12723:863123..863210
scaffold_12723	884919	884952	3	0			33	0.702503	scaffold_12723:884919..884952
scaffold_12723	968524	968644	3	1	dvir_GLEANR_2725	FBgn0205325	120	1.1192	scaffold_12723:968524..968644
scaffold_12723	973711	973812	3	0			101	1.17938	scaffold_12723:973711..973812
scaffold_12726	1051818	1051990	3	0			172	0.98665	scaffold_12726:1051818..1051990
scaffold_12726	1077598	1077691	3	0			93	0.995668	scaffold_12726:1077598..1077691
scaffold_12726	1144131	1144315	3	1	dvir_GLEANR_15645	FBgn0202523	184	0.83531	scaffold_12726:1144131..1144315
scaffold_12726	1159246	1159459	3	0			213	0.747108	scaffold_12726:1159246..1159459
scaffold_12726	1183466	1183865	3	0			399	0.83607	scaffold_12726:1183466..1183865
scaffold_12726	1295922	1296082	3	0			160	1.23732	scaffold_12726:1295922..1296082
scaffold_12726	150376	150473	3	0			97	1.44192	scaffold_12726:150376..150473
scaffold_12726	1658325	1658410	3	0			85	1.36347	scaffold_12726:1658325..1658410
scaffold_12726	1837157	1837205	3	0			48	0.840003	scaffold_12726:1837157..1837205
scaffold_12726	2205668	2205740	3	0			72	1.39594	scaffold_12726:2205668..2205740
scaffold_12726	2415090	2415306	3	0			216	1.04982	scaffold_12726:2415090..2415306
scaffold_12726	2615555	2615714	3	0			159	0.771702	scaffold_12726:2615555..2615714
scaffold_12726	2652961	2653014	3	0			53	0.848982	scaffold_12726:2652961..2653014
scaffold_12726	2745028	2745079	3	0			51	1.35731	scaffold_12726:2745028..2745079
scaffold_12726	707879	707964	3	0			85	0.679119	scaffold_12726:707879..707964
scaffold_12726	708338	708429	3	0			91	0.918923	scaffold_12726:708338..708429
scaffold_12728	26792	26939	3	0			147	1.3691	scaffold_12728:26792..26939
scaffold_12728	306206	306255	3	0			49	1.45166	scaffold_12728:306206..306255
scaffold_12728	438604	438739	3	0			135	0.80641	scaffold_12728:438604..438739
scaffold_12728	443040	443111	3	0			71	1.40255	scaffold_12728:443040..443111
scaffold_12728	478934	479022	3	1	dvir_GLEANR_15787	FBgn0202618	88	0.951696	scaffold_12728:478934..479022
scaffold_12728	591419	591457	3	0			38	1.31081	scaffold_12728:591419..591457
scaffold_12728	659104	659309	3	0			205	0.772068	scaffold_12728:659104..659309
scaffold_12728	667227	667441	3	1	dvir_GLEANR_15796	FBgn0202621	214	0.741928	scaffold_12728:667227..667441
scaffold_12730	68307	68346	3	0			39	1.29085	scaffold_12730:68307..68346
scaffold_12735	79879	79930	3	0			51	1.04814	scaffold_12735:79879..79930
scaffold_12736	175368	175632	3	0			264	1.04014	scaffold_12736:175368..175632
scaffold_12736	1933	1968	3	0			35	0.841228	scaffold_12736:1933..1968
scaffold_12736	57423	57484	3	0			61	1.36669	scaffold_12736:57423..57484
scaffold_12736	7976	8048	3	0			72	0.662465	scaffold_12736:7976..8048
scaffold_12758	151515	151562	3	0			47	1.31047	scaffold_12758:151515..151562
scaffold_12758	241529	241713	3	0			184	0.857212	scaffold_12758:241529..241713
scaffold_12758	503200	503302	3	0			102	1.03321	scaffold_12758:503200..503302
scaffold_12758	504878	504912	3	0			34	0.321144	scaffold_12758:504878..504912
scaffold_12758	504937	505004	3	0			67	0.631759	scaffold_12758:504937..505004
scaffold_12758	891260	891307	3	0			47	1.48398	scaffold_12758:891260..891307
scaffold_12782	45567	45600	3	0			33	1.27608	scaffold_12782:45567..45600
scaffold_12799	373187	373316	3	0			129	0.67368	scaffold_12799:373187..373316
scaffold_12799	4090	4189	3	0			99	1.24055	scaffold_12799:4090..4189
scaffold_12807	37201	37257	3	0			56	1.34623	scaffold_12807:37201..37257
scaffold_12815	0	47	3	0			47	1.82637	scaffold_12815:0..47
scaffold_12822	1126292	1126410	3	1	dvir_GLEANR_14370	FBgn0201635	118	0.865369	scaffold_12822:1126292..1126410
scaffold_12822	1127601	1127717	3	0			116	0.78281	scaffold_12822:1127601..1127717
scaffold_12822	1200733	1200781	3	0			48	0.89488	scaffold_12822:1200733..1200781
scaffold_12822	1248298	1248414	3	0			116	1.11022	scaffold_12822:1248298..1248414
scaffold_12822	131483	131547	3	0			64	1.19263	scaffold_12822:131483..131547
scaffold_12822	1327385	1327463	3	0			78	1.05152	scaffold_12822:1327385..1327463
scaffold_12822	1335894	1336017	3	0			123	0.906659	scaffold_12822:1335894..1336017
scaffold_12822	1352968	1353085	3	0			117	1.66655	scaffold_12822:1352968..1353085
scaffold_12822	1427005	1427090	3	0			85	1.06444	scaffold_12822:1427005..1427090
scaffold_12822	1459073	1459214	3	1	dvir_GLEANR_14240	FBgn0201501	141	0.733153	scaffold_12822:1459073..1459214
scaffold_12822	1480769	1480836	3	0			67	0.998181	scaffold_12822:1480769..1480836
scaffold_12822	1500633	1500761	3	1	dvir_GLEANR_14234	FBgn0201494	128	0.984615	scaffold_12822:1500633..1500761
scaffold_12822	15857	15978	3	0			121	0.732487	scaffold_12822:15857..15978
scaffold_12822	1657964	1658064	3	1	dvir_GLEANR_14433	FBgn0201698	100	1.02965	scaffold_12822:1657964..1658064
scaffold_12822	2078008	2078144	3	0			136	1.32519	scaffold_12822:2078008..2078144
scaffold_12822	2087717	2087753	3	0			36	1.80432	scaffold_12822:2087717..2087753
scaffold_12822	2366746	2366879	3	0			133	0.977035	scaffold_12822:2366746..2366879
scaffold_12822	2912980	2913206	3	0			226	0.819705	scaffold_12822:2912980..2913206
scaffold_12822	2970532	2970609	3	0			77	1.1957	scaffold_12822:2970532..2970609
scaffold_12822	2984436	2984580	3	0			144	0.900751	scaffold_12822:2984436..2984580
scaffold_12822	3068350	3068423	3	0			73	1.08383	scaffold_12822:3068350..3068423
scaffold_12822	3073898	3074009	3	0			111	1.36444	scaffold_12822:3073898..3074009
scaffold_12822	3086004	3086118	3	1	dvir_GLEANR_14149	FBgn0201407	114	1.09349	scaffold_12822:3086004..3086118
scaffold_12822	3092471	3092512	3	0			41	0.942832	scaffold_12822:3092471..3092512
scaffold_12822	3092617	3092828	3	0			211	1.22012	scaffold_12822:3092617..3092828
scaffold_12822	3112353	3112509	3	0			156	0.93017	scaffold_12822:3112353..3112509
scaffold_12822	3282752	3282842	3	0			90	0.795731	scaffold_12822:3282752..3282842
scaffold_12822	3319449	3319592	3	0			143	0.879077	scaffold_12822:3319449..3319592
scaffold_12822	3319644	3319753	3	0			109	0.962129	scaffold_12822:3319644..3319753
scaffold_12822	3359298	3359426	3	0			128	1.35165	scaffold_12822:3359298..3359426
scaffold_12822	3917558	3917630	3	0			72	0.926218	scaffold_12822:3917558..3917630
scaffold_12822	3986949	3987008	3	0			59	1.30649	scaffold_12822:3986949..3987008
scaffold_12822	4018286	4018483	3	0			197	1.14666	scaffold_12822:4018286..4018483
scaffold_12822	4040702	4040803	3	0			101	1.43498	scaffold_12822:4040702..4040803
scaffold_12822	4083503	4083682	3	0			179	0.786169	scaffold_12822:4083503..4083682
scaffold_12822	4092093	4092422	3	0			329	0.694635	scaffold_12822:4092093..4092422
scaffold_12822	4092988	4093081	3	0			93	0.854997	scaffold_12822:4092988..4093081
scaffold_12822	436983	437092	3	0			109	0.770746	scaffold_12822:436983..437092
scaffold_12822	481246	481345	3	0			99	0.964734	scaffold_12822:481246..481345
scaffold_12822	543130	543164	3	0			34	0.881397	scaffold_12822:543130..543164
scaffold_12822	555414	555470	3	0			56	0.85784	scaffold_12822:555414..555470
scaffold_12822	628336	628491	3	0			155	0.636408	scaffold_12822:628336..628491
scaffold_12822	628506	628624	3	0			118	0.857857	scaffold_12822:628506..628624
scaffold_12822	635438	635571	3	1	dvir_GLEANR_14334	FBgn0201600	133	0.807416	scaffold_12822:635438..635571
scaffold_12822	660414	660546	3	2			132	0.911678	scaffold_12822:660414..660546
scaffold_12822	665916	666148	3	1	dvir_GLEANR_14336	FBgn0201602	232	0.843799	scaffold_12822:665916..666148
scaffold_12822	687444	687644	3	0			200	0.943847	scaffold_12822:687444..687644
scaffold_12822	778168	778319	3	0			151	0.903959	scaffold_12822:778168..778319
scaffold_12822	815631	815724	3	0			93	0.804306	scaffold_12822:815631..815724
scaffold_12822	916655	916833	3	0			178	1.00769	scaffold_12822:916655..916833
scaffold_12823	1023751	1023871	3	0			120	1.25012	scaffold_12823:1023751..1023871
scaffold_12823	1054678	1054793	3	0			115	1.65202	scaffold_12823:1054678..1054793
scaffold_12823	1136073	1136121	3	0			48	0.863022	scaffold_12823:1136073..1136121
scaffold_12823	1136160	1136298	3	0			138	0.854305	scaffold_12823:1136160..1136298
scaffold_12823	1142206	1142283	3	0			77	0.967281	scaffold_12823:1142206..1142283
scaffold_12823	1231886	1231985	3	1	dvir_GLEANR_310	FBgn0205593	99	0.895283	scaffold_12823:1231886..1231985
scaffold_12823	1233889	1234012	3	0			123	1.14246	scaffold_12823:1233889..1234012
scaffold_12823	1545824	1545995	3	0			171	0.80176	scaffold_12823:1545824..1545995
scaffold_12823	1609958	1610043	3	0			85	0.936132	scaffold_12823:1609958..1610043
scaffold_12823	1733391	1733561	3	0			170	1.39475	scaffold_12823:1733391..1733561
scaffold_12823	1735608	1735700	3	0			92	1.21335	scaffold_12823:1735608..1735700
scaffold_12823	1762197	1762301	3	0			104	0.83483	scaffold_12823:1762197..1762301
scaffold_12823	1780109	1780299	3	0			190	1.25764	scaffold_12823:1780109..1780299
scaffold_12823	1834508	1834544	3	0			36	1.49224	scaffold_12823:1834508..1834544
scaffold_12823	1883883	1883930	3	0			47	0.991554	scaffold_12823:1883883..1883930
scaffold_12823	2230971	2231051	3	0			80	1.51243	scaffold_12823:2230971..2231051
scaffold_12823	2248802	2248933	3	0			131	0.929732	scaffold_12823:2248802..2248933
scaffold_12823	2256559	2256665	3	0			106	0.7866	scaffold_12823:2256559..2256665
scaffold_12823	2265388	2265500	3	0			112	0.936751	scaffold_12823:2265388..2265500
scaffold_12823	2294196	2294302	3	0			106	0.873845	scaffold_12823:2294196..2294302
scaffold_12823	443842	444046	3	0			204	0.80299	scaffold_12823:443842..444046
scaffold_12823	461971	462181	3	2			210	0.780334	scaffold_12823:461971..462181
scaffold_12823	571554	571699	3	0			145	1.21755	scaffold_12823:571554..571699
scaffold_12823	670239	670299	3	1	dvir_GLEANR_246	FBgn0205055	60	1.74923	scaffold_12823:670239..670299
scaffold_12823	676376	676617	3	1	dvir_GLEANR_245	FBgn0205044	241	0.797152	scaffold_12823:676376..676617
scaffold_12823	695534	695636	3	0			102	0.925065	scaffold_12823:695534..695636
scaffold_12823	785862	785968	3	0			106	0.943406	scaffold_12823:785862..785968
scaffold_12837	4784	4820	3	0			36	1.66734	scaffold_12837:4784..4820
scaffold_12841	44377	44434	3	0			57	0.776431	scaffold_12841:44377..44434
scaffold_12855	10011379	10011502	3	1	dvir_GLEANR_9991	FBgn0211791	123	0.607547	scaffold_12855:10011379..10011502
scaffold_12855	10030594	10030696	3	0			102	0.766918	scaffold_12855:10030594..10030696
scaffold_12855	10031022	10031226	3	0			204	0.919216	scaffold_12855:10031022..10031226
scaffold_12855	1031634	1031759	3	0			125	0.940171	scaffold_12855:1031634..1031759
scaffold_12855	1040593	1040696	3	0			103	1.14892	scaffold_12855:1040593..1040696
scaffold_12855	1041790	1041996	3	0			206	1.35953	scaffold_12855:1041790..1041996
scaffold_12855	1112478	1112575	3	1	dvir_GLEANR_10542	FBgn0044890	97	0.922064	scaffold_12855:1112478..1112575
scaffold_12855	1199240	1199344	3	0			104	0.964636	scaffold_12855:1199240..1199344
scaffold_12855	1219180	1219287	3	0			107	1.00851	scaffold_12855:1219180..1219287
scaffold_12855	1277138	1277240	3	0			102	0.837135	scaffold_12855:1277138..1277240
scaffold_12855	143347	143526	3	1	dvir_GLEANR_10504	FBgn0197871	179	0.993611	scaffold_12855:143347..143526
scaffold_12855	1464811	1464975	3	0			164	0.828436	scaffold_12855:1464811..1464975
scaffold_12855	1467760	1467884	3	0			124	0.762368	scaffold_12855:1467760..1467884
scaffold_12855	1768387	1768484	3	0			97	0.774615	scaffold_12855:1768387..1768484
scaffold_12855	1780779	1780989	3	0			210	1.18846	scaffold_12855:1780779..1780989
scaffold_12855	1784665	1784758	3	0			93	1.00018	scaffold_12855:1784665..1784758
scaffold_12855	1801801	1802194	3	0			393	1.0135	scaffold_12855:1801801..1802194
scaffold_12855	1803395	1803531	3	1	dvir_GLEANR_10400	FBgn0197758	136	0.777135	scaffold_12855:1803395..1803531
scaffold_12855	2077110	2077230	3	0			120	0.78773	scaffold_12855:2077110..2077230
scaffold_12855	2090145	2090268	3	0			123	1.61398	scaffold_12855:2090145..2090268
scaffold_12855	2104935	2105181	3	0			246	0.848324	scaffold_12855:2104935..2105181
scaffold_12855	2106138	2106304	3	1	dvir_GLEANR_10391	FBgn0197748	166	0.758437	scaffold_12855:2106138..2106304
scaffold_12855	2252271	2252412	3	0			141	0.84043	scaffold_12855:2252271..2252412
scaffold_12855	2252567	2252683	3	0			116	0.864828	scaffold_12855:2252567..2252683
scaffold_12855	2291583	2291679	3	0			96	1.44969	scaffold_12855:2291583..2291679
scaffold_12855	2293142	2293267	3	0			125	1.45395	scaffold_12855:2293142..2293267
scaffold_12855	2330872	2330955	3	0			83	0.876523	scaffold_12855:2330872..2330955
scaffold_12855	2340421	2340458	3	0			37	1.65617	scaffold_12855:2340421..2340458
scaffold_12855	235679	235790	3	0			111	0.915813	scaffold_12855:235679..235790
scaffold_12855	2361908	2362011	3	0			103	0.817214	scaffold_12855:2361908..2362011
scaffold_12855	253181	253312	3	0			131	1.25056	scaffold_12855:253181..253312
scaffold_12855	2587640	2587735	3	0			95	1.37392	scaffold_12855:2587640..2587735
scaffold_12855	2604112	2604226	3	0			114	0.933033	scaffold_12855:2604112..2604226
scaffold_12855	2681175	2681264	3	0			89	1.1617	scaffold_12855:2681175..2681264
scaffold_12855	2788106	2788213	3	0			107	0.776542	scaffold_12855:2788106..2788213
scaffold_12855	2796483	2796692	3	0			209	1.17809	scaffold_12855:2796483..2796692
scaffold_12855	2831061	2831325	3	0			264	0.806344	scaffold_12855:2831061..2831325
scaffold_12855	2831370	2831489	3	0			119	1.21008	scaffold_12855:2831370..2831489
scaffold_12855	2832073	2832194	3	0			121	1.04755	scaffold_12855:2832073..2832194
scaffold_12855	2836047	2836167	3	0			120	1.30676	scaffold_12855:2836047..2836167
scaffold_12855	2895571	2895683	3	0			112	1.01004	scaffold_12855:2895571..2895683
scaffold_12855	2924012	2924212	3	0			200	0.858029	scaffold_12855:2924012..2924212
scaffold_12855	2927558	2927668	3	0			110	0.760558	scaffold_12855:2927558..2927668
scaffold_12855	2935891	2935974	3	0			83	1.27792	scaffold_12855:2935891..2935974
scaffold_12855	2940080	2940226	3	0			146	0.824949	scaffold_12855:2940080..2940226
scaffold_12855	2952494	2952648	3	2			154	1.21624	scaffold_12855:2952494..2952648
scaffold_12855	3010972	3011120	3	0			148	0.883891	scaffold_12855:3010972..3011120
scaffold_12855	30246	30330	3	0			84	0.924962	scaffold_12855:30246..30330
scaffold_12855	3051682	3051793	3	0			111	0.92962	scaffold_12855:3051682..3051793
scaffold_12855	3095271	3095336	3	0			65	0.970932	scaffold_12855:3095271..3095336
scaffold_12855	3325316	3325474	3	0			158	0.778396	scaffold_12855:3325316..3325474
scaffold_12855	3325640	3325865	3	0			225	0.797068	scaffold_12855:3325640..3325865
scaffold_12855	3330772	3331016	3	0			244	0.967257	scaffold_12855:3330772..3331016
scaffold_12855	3331061	3331170	3	0			109	1.05112	scaffold_12855:3331061..3331170
scaffold_12855	3381405	3381542	3	0			137	0.991865	scaffold_12855:3381405..3381542
scaffold_12855	3412792	3412982	3	1	dvir_GLEANR_10322	FBgn0197678	190	0.792179	scaffold_12855:3412792..3412982
scaffold_12855	3450620	3450751	3	0			131	1.06546	scaffold_12855:3450620..3450751
scaffold_12855	3467874	3468028	3	1	dvir_GLEANR_10683	FBgn0198054	154	0.753294	scaffold_12855:3467874..3468028
scaffold_12855	3574339	3574438	3	0			99	0.775105	scaffold_12855:3574339..3574438
scaffold_12855	3644865	3644912	3	0			47	1.25996	scaffold_12855:3644865..3644912
scaffold_12855	3645461	3645647	3	0			186	0.830034	scaffold_12855:3645461..3645647
scaffold_12855	3646439	3646557	3	0			118	0.80956	scaffold_12855:3646439..3646557
scaffold_12855	3909704	3909856	3	0			152	0.886208	scaffold_12855:3909704..3909856
scaffold_12855	3945631	3945710	3	0			79	0.894036	scaffold_12855:3945631..3945710
scaffold_12855	3963704	3963837	3	0			133	1.04549	scaffold_12855:3963704..3963837
scaffold_12855	4002126	4002247	3	0			121	1.14335	scaffold_12855:4002126..4002247
scaffold_12855	4025605	4025716	3	0			111	0.845193	scaffold_12855:4025605..4025716
scaffold_12855	4431303	4431440	3	0			137	0.973794	scaffold_12855:4431303..4431440
scaffold_12855	4667477	4667637	3	0			160	0.962041	scaffold_12855:4667477..4667637
scaffold_12855	4840242	4840424	3	0			182	0.662066	scaffold_12855:4840242..4840424
scaffold_12855	4861845	4861990	3	2			145	0.951771	scaffold_12855:4861845..4861990
scaffold_12855	4876118	4876218	3	0			100	1.02072	scaffold_12855:4876118..4876218
scaffold_12855	4952587	4952644	3	0			57	1.01824	scaffold_12855:4952587..4952644
scaffold_12855	50276	50342	3	0			66	1.45091	scaffold_12855:50276..50342
scaffold_12855	5149042	5149157	3	0			115	1.22516	scaffold_12855:5149042..5149157
scaffold_12855	5313065	5313139	3	0			74	1.26377	scaffold_12855:5313065..5313139
scaffold_12855	5315154	5315217	3	1	dvir_GLEANR_10774	FBgn0198146	63	1.02673	scaffold_12855:5315154..5315217
scaffold_12855	5320351	5320430	3	0			79	0.886047	scaffold_12855:5320351..5320430
scaffold_12855	5337348	5337470	3	0			122	0.828104	scaffold_12855:5337348..5337470
scaffold_12855	5353570	5353874	3	0			304	1.00257	scaffold_12855:5353570..5353874
scaffold_12855	5361095	5361291	3	0			196	1.02552	scaffold_12855:5361095..5361291
scaffold_12855	5369267	5369439	3	0			172	0.871561	scaffold_12855:5369267..5369439
scaffold_12855	5370499	5370660	3	0			161	1.00762	scaffold_12855:5370499..5370660
scaffold_12855	5405445	5405494	3	0			49	1.10034	scaffold_12855:5405445..5405494
scaffold_12855	5435752	5435928	3	0			176	0.708107	scaffold_12855:5435752..5435928
scaffold_12855	5440810	5441021	3	0			211	0.795259	scaffold_12855:5440810..5441021
scaffold_12855	5544259	5544549	3	0			290	1.29214	scaffold_12855:5544259..5544549
scaffold_12855	5622658	5622729	3	0			71	0.917924	scaffold_12855:5622658..5622729
scaffold_12855	5623380	5623458	3	0			78	0.939776	scaffold_12855:5623380..5623458
scaffold_12855	5624911	5625040	3	0			129	1.11651	scaffold_12855:5624911..5625040
scaffold_12855	5687391	5687441	3	0			50	1.22556	scaffold_12855:5687391..5687441
scaffold_12855	5687553	5687609	3	0			56	0.921683	scaffold_12855:5687553..5687609
scaffold_12855	5692828	5692919	3	0			91	1.04366	scaffold_12855:5692828..5692919
scaffold_12855	57026	57128	3	0			102	0.686642	scaffold_12855:57026..57128
scaffold_12855	5713492	5713704	3	0			212	0.835285	scaffold_12855:5713492..5713704
scaffold_12855	5776138	5776188	3	0			50	1.46568	scaffold_12855:5776138..5776188
scaffold_12855	5791049	5791169	3	2			120	0.843305	scaffold_12855:5791049..5791169
scaffold_12855	5805937	5806085	3	0			148	0.889833	scaffold_12855:5805937..5806085
scaffold_12855	6198055	6198165	3	0			110	1.00106	scaffold_12855:6198055..6198165
scaffold_12855	6242205	6242356	3	0			151	1.29901	scaffold_12855:6242205..6242356
scaffold_12855	639597	639690	3	1	dvir_GLEANR_10517	FBgn0197883	93	0.954327	scaffold_12855:639597..639690
scaffold_12855	646903	647103	3	0			200	0.764381	scaffold_12855:646903..647103
scaffold_12855	647257	647323	3	0			66	1.39767	scaffold_12855:647257..647323
scaffold_12855	6659005	6659143	3	0			138	1.10016	scaffold_12855:6659005..6659143
scaffold_12855	6659318	6659507	3	0			189	1.30479	scaffold_12855:6659318..6659507
scaffold_12855	6917496	6917645	3	0			149	0.841826	scaffold_12855:6917496..6917645
scaffold_12855	6922742	6922851	3	0			109	0.841744	scaffold_12855:6922742..6922851
scaffold_12855	6945141	6945336	3	0			195	0.82802	scaffold_12855:6945141..6945336
scaffold_12855	7109745	7109845	3	0			100	0.869141	scaffold_12855:7109745..7109845
scaffold_12855	7182806	7182902	3	0			96	0.821012	scaffold_12855:7182806..7182902
scaffold_12855	7269251	7269331	3	0			80	0.759987	scaffold_12855:7269251..7269331
scaffold_12855	7390719	7390832	3	0			113	0.631322	scaffold_12855:7390719..7390832
scaffold_12855	7414368	7414543	3	0			175	0.972795	scaffold_12855:7414368..7414543
scaffold_12855	7584908	7585027	3	0			119	0.853254	scaffold_12855:7584908..7585027
scaffold_12855	767958	768021	3	0			63	1.581	scaffold_12855:767958..768021
scaffold_12855	7682035	7682203	3	0			168	0.980892	scaffold_12855:7682035..7682203
scaffold_12855	7682724	7682966	3	0			242	0.821003	scaffold_12855:7682724..7682966
scaffold_12855	768845	768957	3	0			112	0.905415	scaffold_12855:768845..768957
scaffold_12855	7736488	7736605	3	0			117	1.05181	scaffold_12855:7736488..7736605
scaffold_12855	7813115	7813215	3	0			100	0.828625	scaffold_12855:7813115..7813215
scaffold_12855	7816803	7816973	3	0			170	1.0205	scaffold_12855:7816803..7816973
scaffold_12855	7836103	7836148	3	0			45	0.907203	scaffold_12855:7836103..7836148
scaffold_12855	7904201	7904328	3	0			127	0.976007	scaffold_12855:7904201..7904328
scaffold_12855	7979767	7979873	3	0			106	1.12374	scaffold_12855:7979767..7979873
scaffold_12855	8089513	8089652	3	0			139	1.06681	scaffold_12855:8089513..8089652
scaffold_12855	8149777	8149906	3	0			129	0.778654	scaffold_12855:8149777..8149906
scaffold_12855	8275609	8275721	3	1	dvir_GLEANR_10075	FBgn0197416	112	1.21674	scaffold_12855:8275609..8275721
scaffold_12855	8284285	8284457	3	0			172	1.10152	scaffold_12855:8284285..8284457
scaffold_12855	8297616	8297720	3	0			104	0.937882	scaffold_12855:8297616..8297720
scaffold_12855	8300155	8300288	3	0			133	1.22053	scaffold_12855:8300155..8300288
scaffold_12855	8300815	8300943	3	0			128	0.856154	scaffold_12855:8300815..8300943
scaffold_12855	8362584	8362730	3	0			146	1.34773	scaffold_12855:8362584..8362730
scaffold_12855	8362896	8363012	3	0			116	0.856606	scaffold_12855:8362896..8363012
scaffold_12855	8363777	8363899	3	0			122	1.41643	scaffold_12855:8363777..8363899
scaffold_12855	8543211	8543317	3	0			106	0.825283	scaffold_12855:8543211..8543317
scaffold_12855	871367	871518	3	0			151	0.722439	scaffold_12855:871367..871518
scaffold_12855	885013	885214	3	0			201	0.957059	scaffold_12855:885013..885214
scaffold_12855	8852426	8852572	3	0			146	0.855684	scaffold_12855:8852426..8852572
scaffold_12855	8852741	8852827	3	0			86	0.956711	scaffold_12855:8852741..8852827
scaffold_12855	8852909	8852991	3	0			82	0.786138	scaffold_12855:8852909..8852991
scaffold_12855	8865552	8865753	3	0			201	1.42664	scaffold_12855:8865552..8865753
scaffold_12855	8889160	8889247	3	0			87	1.1103	scaffold_12855:8889160..8889247
scaffold_12855	9365860	9365964	3	1	dvir_GLEANR_10022	FBgn0197360	104	0.982586	scaffold_12855:9365860..9365964
scaffold_12855	969357	969536	3	1	dvir_GLEANR_10529	FBgn0197896	179	1.01003	scaffold_12855:969357..969536
scaffold_12855	984310	984424	3	0			114	0.914951	scaffold_12855:984310..984424
scaffold_12855	9895291	9895519	3	0			228	0.883877	scaffold_12855:9895291..9895519
scaffold_12855	9914808	9914986	3	0			178	0.651174	scaffold_12855:9914808..9914986
scaffold_12855	9953	10053	3	0			100	1.42652	scaffold_12855:9953..10053
scaffold_12855	9956051	9956141	3	0			90	0.920804	scaffold_12855:9956051..9956141
scaffold_12875	10122231	10122285	3	0			54	1.74054	scaffold_12875:10122231..10122285
scaffold_12875	10131507	10131541	3	0			34	1.36331	scaffold_12875:10131507..10131541
scaffold_12875	10154855	10155004	3	0			149	0.858877	scaffold_12875:10154855..10155004
scaffold_12875	10155109	10155171	3	0			62	0.542423	scaffold_12875:10155109..10155171
scaffold_12875	10266217	10266326	3	0			109	0.767114	scaffold_12875:10266217..10266326
scaffold_12875	1026900	1026990	3	0			90	1.00769	scaffold_12875:1026900..1026990
scaffold_12875	10281733	10281925	3	0			192	0.9389	scaffold_12875:10281733..10281925
scaffold_12875	10283669	10283749	3	0			80	1.48004	scaffold_12875:10283669..10283749
scaffold_12875	1030700	1030928	3	0			228	0.882562	scaffold_12875:1030700..1030928
scaffold_12875	10547114	10547335	3	0			221	0.721635	scaffold_12875:10547114..10547335
scaffold_12875	10558451	10558555	3	0			104	0.871264	scaffold_12875:10558451..10558555
scaffold_12875	10564221	10564290	3	1	dvir_GLEANR_7103	FBgn0208892	69	1.68184	scaffold_12875:10564221..10564290
scaffold_12875	10630517	10630638	3	0			121	0.996018	scaffold_12875:10630517..10630638
scaffold_12875	10645442	10645644	3	0			202	0.944164	scaffold_12875:10645442..10645644
scaffold_12875	106946	107154	3	0			208	0.847253	scaffold_12875:106946..107154
scaffold_12875	10800800	10800877	3	0			77	0.926056	scaffold_12875:10800800..10800877
scaffold_12875	10879323	10879563	3	0			240	1.03801	scaffold_12875:10879323..10879563
scaffold_12875	10887064	10887211	3	0			147	0.666623	scaffold_12875:10887064..10887211
scaffold_12875	10887701	10887824	3	0			123	0.752681	scaffold_12875:10887701..10887824
scaffold_12875	11040658	11040850	3	0			192	0.929644	scaffold_12875:11040658..11040850
scaffold_12875	11046629	11046804	3	0			175	0.995449	scaffold_12875:11046629..11046804
scaffold_12875	11048521	11048673	3	0			152	0.864844	scaffold_12875:11048521..11048673
scaffold_12875	11049736	11049824	3	0			88	1.01035	scaffold_12875:11049736..11049824
scaffold_12875	11067978	11068082	3	0			104	2.14605	scaffold_12875:11067978..11068082
scaffold_12875	11072263	11072433	3	0			170	0.763258	scaffold_12875:11072263..11072433
scaffold_12875	11103858	11103963	3	0			105	0.802634	scaffold_12875:11103858..11103963
scaffold_12875	11146462	11146762	3	0			300	0.930234	scaffold_12875:11146462..11146762
scaffold_12875	11167332	11167439	3	0			107	0.799916	scaffold_12875:11167332..11167439
scaffold_12875	11182122	11182199	3	0			77	0.944303	scaffold_12875:11182122..11182199
scaffold_12875	11188558	11188668	3	0			110	0.991768	scaffold_12875:11188558..11188668
scaffold_12875	11298515	11298798	3	0			283	0.859609	scaffold_12875:11298515..11298798
scaffold_12875	11347524	11347582	3	0			58	0.902392	scaffold_12875:11347524..11347582
scaffold_12875	1143535	1143599	3	1	dvir_GLEANR_6624	FBgn0208385	64	1.23931	scaffold_12875:1143535..1143599
scaffold_12875	1143720	1143845	3	0			125	0.843333	scaffold_12875:1143720..1143845
scaffold_12875	11453018	11453148	3	1	dvir_GLEANR_7163	FBgn0208954	130	1.14799	scaffold_12875:11453018..11453148
scaffold_12875	11465358	11465485	3	0			127	1.05746	scaffold_12875:11465358..11465485
scaffold_12875	1147918	1148003	3	1	dvir_GLEANR_6625	FBgn0208386	85	1.63942	scaffold_12875:1147918..1148003
scaffold_12875	11597364	11597441	3	0			77	1.62761	scaffold_12875:11597364..11597441
scaffold_12875	11663200	11663373	3	0			173	0.919531	scaffold_12875:11663200..11663373
scaffold_12875	11734118	11734258	3	1	dvir_GLEANR_7184	FBgn0208974	140	0.598672	scaffold_12875:11734118..11734258
scaffold_12875	11735557	11735690	3	0			133	0.764357	scaffold_12875:11735557..11735690
scaffold_12875	11745260	11745480	3	0			220	0.825743	scaffold_12875:11745260..11745480
scaffold_12875	11819758	11819856	3	1	dvir_GLEANR_5902	FBgn0207607	98	0.886545	scaffold_12875:11819758..11819856
scaffold_12875	11867087	11867277	3	0			190	0.946481	scaffold_12875:11867087..11867277
scaffold_12875	11898075	11898226	3	1	dvir_GLEANR_5893	FBgn0207596	151	0.990483	scaffold_12875:11898075..11898226
scaffold_12875	1190426	1190555	3	0			129	1.07503	scaffold_12875:1190426..1190555
scaffold_12875	11924012	11924086	3	0			74	0.914842	scaffold_12875:11924012..11924086
scaffold_12875	11924776	11925004	3	0			228	0.748518	scaffold_12875:11924776..11925004
scaffold_12875	119538	119735	3	0			197	0.653436	scaffold_12875:119538..119735
scaffold_12875	11956310	11956415	3	0			105	1.55631	scaffold_12875:11956310..11956415
scaffold_12875	11962851	11962991	3	0			140	0.860772	scaffold_12875:11962851..11962991
scaffold_12875	11973517	11973675	3	0			158	0.910122	scaffold_12875:11973517..11973675
scaffold_12875	11999165	11999256	3	1	dvir_GLEANR_7213	FBgn0209005	91	1.08966	scaffold_12875:11999165..11999256
scaffold_12875	12013158	12013409	3	0			251	1.08304	scaffold_12875:12013158..12013409
scaffold_12875	12021141	12021306	3	0			165	0.828372	scaffold_12875:12021141..12021306
scaffold_12875	12031796	12031991	3	1	dvir_GLEANR_7216	FBgn0209008	195	0.778387	scaffold_12875:12031796..12031991
scaffold_12875	12087840	12087982	3	1	dvir_GLEANR_5873	FBgn0207574	142	0.92165	scaffold_12875:12087840..12087982
scaffold_12875	12114635	12114687	3	0			52	1.57525	scaffold_12875:12114635..12114687
scaffold_12875	12115439	12115604	3	1	dvir_GLEANR_5871	FBgn0207572	165	0.926822	scaffold_12875:12115439..12115604
scaffold_12875	12140361	12140402	3	0			41	1.57696	scaffold_12875:12140361..12140402
scaffold_12875	1215865	1216081	3	0			216	0.879445	scaffold_12875:1215865..1216081
scaffold_12875	12162312	12162416	3	0			104	0.958002	scaffold_12875:12162312..12162416
scaffold_12875	12197762	12198083	3	1	dvir_GLEANR_5866	FBgn0207566	321	1.10539	scaffold_12875:12197762..12198083
scaffold_12875	12211802	12211868	3	0			66	0.659358	scaffold_12875:12211802..12211868
scaffold_12875	12311330	12311467	3	0			137	0.877291	scaffold_12875:12311330..12311467
scaffold_12875	12330064	12330188	3	0			124	0.919173	scaffold_12875:12330064..12330188
scaffold_12875	12343894	12344099	3	0			205	0.866221	scaffold_12875:12343894..12344099
scaffold_12875	12421707	12421815	3	0			108	0.797237	scaffold_12875:12421707..12421815
scaffold_12875	124334	124501	3	0			167	0.806385	scaffold_12875:124334..124501
scaffold_12875	12453562	12453688	3	0			126	0.770908	scaffold_12875:12453562..12453688
scaffold_12875	12491882	12491961	3	0			79	1.03253	scaffold_12875:12491882..12491961
scaffold_12875	12576412	12576543	3	0			131	1.21804	scaffold_12875:12576412..12576543
scaffold_12875	12625593	12625665	3	0			72	0.973604	scaffold_12875:12625593..12625665
scaffold_12875	12754140	12754189	3	0			49	1.10217	scaffold_12875:12754140..12754189
scaffold_12875	12825251	12825429	3	0			178	0.823893	scaffold_12875:12825251..12825429
scaffold_12875	12825832	12826087	3	0			255	0.960892	scaffold_12875:12825832..12826087
scaffold_12875	12826124	12826309	3	0			185	1.11061	scaffold_12875:12826124..12826309
scaffold_12875	12871359	12871442	3	0			83	1.09736	scaffold_12875:12871359..12871442
scaffold_12875	1288600	1288688	3	0			88	0.85002	scaffold_12875:1288600..1288688
scaffold_12875	12904443	12904544	3	0			101	0.896699	scaffold_12875:12904443..12904544
scaffold_12875	13132072	13132210	3	0			138	1.38511	scaffold_12875:13132072..13132210
scaffold_12875	13158308	13158486	3	0			178	0.838174	scaffold_12875:13158308..13158486
scaffold_12875	13236897	13237014	3	0			117	0.846155	scaffold_12875:13236897..13237014
scaffold_12875	13276397	13276581	3	0			184	0.990529	scaffold_12875:13276397..13276581
scaffold_12875	1329585	1329752	3	0			167	0.890876	scaffold_12875:1329585..1329752
scaffold_12875	13323072	13323291	3	0			219	1.14869	scaffold_12875:13323072..13323291
scaffold_12875	13394154	13394286	3	0			132	1.01633	scaffold_12875:13394154..13394286
scaffold_12875	13449304	13449407	3	0			103	1.44616	scaffold_12875:13449304..13449407
scaffold_12875	13542274	13542372	3	0			98	1.09599	scaffold_12875:13542274..13542372
scaffold_12875	13551003	13551099	3	0			96	0.806242	scaffold_12875:13551003..13551099
scaffold_12875	13669593	13669707	3	1	dvir_GLEANR_5769	FBgn0207466	114	0.775671	scaffold_12875:13669593..13669707
scaffold_12875	13696350	13696542	3	0			192	0.752332	scaffold_12875:13696350..13696542
scaffold_12875	13731895	13731937	3	0			42	0.900626	scaffold_12875:13731895..13731937
scaffold_12875	13741595	13741731	3	0			136	0.864232	scaffold_12875:13741595..13741731
scaffold_12875	13745034	13745147	3	0			113	1.44212	scaffold_12875:13745034..13745147
scaffold_12875	13747050	13747185	3	0			135	1.16516	scaffold_12875:13747050..13747185
scaffold_12875	13760312	13760389	3	0			77	1.17511	scaffold_12875:13760312..13760389
scaffold_12875	1377048	1377249	3	0			201	1.04351	scaffold_12875:1377048..1377249
scaffold_12875	13823932	13824053	3	0			121	0.907948	scaffold_12875:13823932..13824053
scaffold_12875	1398423	1398493	3	0			70	0.870807	scaffold_12875:1398423..1398493
scaffold_12875	14118372	14118449	3	0			77	1.04273	scaffold_12875:14118372..14118449
scaffold_12875	14142275	14142365	3	0			90	0.878184	scaffold_12875:14142275..14142365
scaffold_12875	14223667	14223837	3	0			170	0.881881	scaffold_12875:14223667..14223837
scaffold_12875	14234082	14234215	3	0			133	0.988187	scaffold_12875:14234082..14234215
scaffold_12875	14234279	14234464	3	0			185	0.685537	scaffold_12875:14234279..14234464
scaffold_12875	14263321	14263474	3	0			153	1.03413	scaffold_12875:14263321..14263474
scaffold_12875	14410890	14410964	3	0			74	1.23241	scaffold_12875:14410890..14410964
scaffold_12875	14522609	14522746	3	0			137	0.942256	scaffold_12875:14522609..14522746
scaffold_12875	14602696	14602838	3	1	dvir_GLEANR_7416	FBgn0209219	142	0.874075	scaffold_12875:14602696..14602838
scaffold_12875	14604195	14604327	3	0			132	0.776398	scaffold_12875:14604195..14604327
scaffold_12875	14652645	14652684	3	0			39	1.34881	scaffold_12875:14652645..14652684
scaffold_12875	14790095	14790176	3	0			81	1.3118	scaffold_12875:14790095..14790176
scaffold_12875	14862602	14862635	3	0			33	0.93753	scaffold_12875:14862602..14862635
scaffold_12875	14862667	14862831	3	0			164	0.79454	scaffold_12875:14862667..14862831
scaffold_12875	14886863	14887000	3	0			137	0.827757	scaffold_12875:14886863..14887000
scaffold_12875	14904156	14904336	3	1	dvir_GLEANR_5675	FBgn0207366	180	0.873645	scaffold_12875:14904156..14904336
scaffold_12875	14913417	14913538	3	0			121	0.950966	scaffold_12875:14913417..14913538
scaffold_12875	14916346	14916554	3	0			208	1.07993	scaffold_12875:14916346..14916554
scaffold_12875	14947840	14947900	3	0			60	1.03327	scaffold_12875:14947840..14947900
scaffold_12875	14960784	14960897	3	0			113	0.872215	scaffold_12875:14960784..14960897
scaffold_12875	14981089	14981241	3	0			152	1.15979	scaffold_12875:14981089..14981241
scaffold_12875	15029190	15029320	3	0			130	0.833236	scaffold_12875:15029190..15029320
scaffold_12875	15074345	15074494	3	0			149	0.796758	scaffold_12875:15074345..15074494
scaffold_12875	15087887	15088070	3	0			183	0.97079	scaffold_12875:15087887..15088070
scaffold_12875	15112148	15112260	3	0			112	0.859885	scaffold_12875:15112148..15112260
scaffold_12875	15165333	15165460	3	0			127	1.78373	scaffold_12875:15165333..15165460
scaffold_12875	15166531	15166633	3	0			102	0.780992	scaffold_12875:15166531..15166633
scaffold_12875	1520852	1521065	3	0			213	0.839071	scaffold_12875:1520852..1521065
scaffold_12875	1539116	1539182	3	0			66	1.05006	scaffold_12875:1539116..1539182
scaffold_12875	15430271	15430395	3	1	dvir_GLEANR_7475	FBgn0209279	124	1.01477	scaffold_12875:15430271..15430395
scaffold_12875	15430489	15430654	3	0			165	0.806232	scaffold_12875:15430489..15430654
scaffold_12875	15435262	15435373	3	0			111	1.12016	scaffold_12875:15435262..15435373
scaffold_12875	15435389	15435566	3	0			177	1.00555	scaffold_12875:15435389..15435566
scaffold_12875	15464688	15464811	3	0			123	1.1612	scaffold_12875:15464688..15464811
scaffold_12875	15468904	15469027	3	0			123	1.05517	scaffold_12875:15468904..15469027
scaffold_12875	15469052	15469262	3	0			210	0.985634	scaffold_12875:15469052..15469262
scaffold_12875	15472927	15473295	3	0			368	0.804199	scaffold_12875:15472927..15473295
scaffold_12875	15476054	15476249	3	0			195	0.9678	scaffold_12875:15476054..15476249
scaffold_12875	15546663	15546829	3	0			166	0.896262	scaffold_12875:15546663..15546829
scaffold_12875	15557479	15557525	3	0			46	0.983761	scaffold_12875:15557479..15557525
scaffold_12875	15557880	15558042	3	0			162	0.947944	scaffold_12875:15557880..15558042
scaffold_12875	15646569	15646699	3	0			130	1.40875	scaffold_12875:15646569..15646699
scaffold_12875	15711017	15711140	3	0			123	1.06979	scaffold_12875:15711017..15711140
scaffold_12875	15821834	15822059	3	0			225	0.808831	scaffold_12875:15821834..15822059
scaffold_12875	15839144	15839377	3	1	dvir_GLEANR_7497	FBgn0209303	233	1.09795	scaffold_12875:15839144..15839377
scaffold_12875	15845159	15845254	3	0			95	0.790193	scaffold_12875:15845159..15845254
scaffold_12875	15891312	15891444	3	0			132	0.876993	scaffold_12875:15891312..15891444
scaffold_12875	16069338	16069444	3	0			106	1.3348	scaffold_12875:16069338..16069444
scaffold_12875	16257804	16257962	3	0			158	1.08521	scaffold_12875:16257804..16257962
scaffold_12875	16271974	16272418	3	0			444	0.813624	scaffold_12875:16271974..16272418
scaffold_12875	16309247	16309361	3	0			114	1.03039	scaffold_12875:16309247..16309361
scaffold_12875	16319436	16319625	3	0			189	0.891473	scaffold_12875:16319436..16319625
scaffold_12875	16335156	16335460	3	0			304	0.923739	scaffold_12875:16335156..16335460
scaffold_12875	16390678	16390723	3	0			45	0.902546	scaffold_12875:16390678..16390723
scaffold_12875	16406753	16406925	3	0			172	1.18408	scaffold_12875:16406753..16406925
scaffold_12875	16486905	16486997	3	0			92	1.22636	scaffold_12875:16486905..16486997
scaffold_12875	16503973	16504095	3	0			122	0.794124	scaffold_12875:16503973..16504095
scaffold_12875	16721019	16721162	3	0			143	0.74626	scaffold_12875:16721019..16721162
scaffold_12875	16732874	16733023	3	1	dvir_GLEANR_7529	FBgn0209338	149	0.812271	scaffold_12875:16732874..16733023
scaffold_12875	16824013	16824152	3	0			139	0.897431	scaffold_12875:16824013..16824152
scaffold_12875	16862068	16862166	3	0			98	0.865127	scaffold_12875:16862068..16862166
scaffold_12875	16867608	16867755	3	0			147	1.00808	scaffold_12875:16867608..16867755
scaffold_12875	16873398	16873466	3	0			68	1.63936	scaffold_12875:16873398..16873466
scaffold_12875	16896043	16896080	3	0			37	1.20106	scaffold_12875:16896043..16896080
scaffold_12875	16897622	16897727	3	0			105	1.10003	scaffold_12875:16897622..16897727
scaffold_12875	16897759	16897940	3	0			181	1.2167	scaffold_12875:16897759..16897940
scaffold_12875	16898014	16898229	3	0			215	0.823092	scaffold_12875:16898014..16898229
scaffold_12875	16898486	16898627	3	0			141	0.853117	scaffold_12875:16898486..16898627
scaffold_12875	16902090	16902231	3	0			141	0.987466	scaffold_12875:16902090..16902231
scaffold_12875	16918023	16918127	3	0			104	0.759602	scaffold_12875:16918023..16918127
scaffold_12875	17107640	17107771	3	0			131	1.19795	scaffold_12875:17107640..17107771
scaffold_12875	17163213	17163267	3	1	dvir_GLEANR_7559	FBgn0209371	54	0.716899	scaffold_12875:17163213..17163267
scaffold_12875	17163323	17163504	3	0			181	1.13799	scaffold_12875:17163323..17163504
scaffold_12875	17165357	17165523	3	0			166	0.870236	scaffold_12875:17165357..17165523
scaffold_12875	17201367	17201575	3	0			208	1.0097	scaffold_12875:17201367..17201575
scaffold_12875	17210406	17210512	3	0			106	1.09192	scaffold_12875:17210406..17210512
scaffold_12875	17229890	17229990	3	0			100	0.950091	scaffold_12875:17229890..17229990
scaffold_12875	17332965	17333146	3	0			181	1.30913	scaffold_12875:17332965..17333146
scaffold_12875	17339302	17339447	3	0			145	0.849519	scaffold_12875:17339302..17339447
scaffold_12875	17341807	17341951	3	1	dvir_GLEANR_7577	FBgn0209391	144	0.814671	scaffold_12875:17341807..17341951
scaffold_12875	17510602	17510663	3	1	dvir_GLEANR_7591	FBgn0209407	61	0.9381	scaffold_12875:17510602..17510663
scaffold_12875	17521026	17521169	3	0			143	1.28611	scaffold_12875:17521026..17521169
scaffold_12875	17531170	17531394	3	0			224	0.843626	scaffold_12875:17531170..17531394
scaffold_12875	17554488	17554561	3	1	dvir_GLEANR_7595	FBgn0209411	73	0.979087	scaffold_12875:17554488..17554561
scaffold_12875	17558719	17558953	3	0			234	0.898992	scaffold_12875:17558719..17558953
scaffold_12875	17567572	17567757	3	0			185	1.03789	scaffold_12875:17567572..17567757
scaffold_12875	17606106	17606210	3	0			104	0.980236	scaffold_12875:17606106..17606210
scaffold_12875	17634648	17634754	3	0			106	0.802108	scaffold_12875:17634648..17634754
scaffold_12875	1764189	1764319	3	0			130	0.664501	scaffold_12875:1764189..1764319
scaffold_12875	17679988	17680197	3	0			209	1.22657	scaffold_12875:17679988..17680197
scaffold_12875	1769453	1769603	3	1	dvir_GLEANR_6450	FBgn0208193	150	0.799396	scaffold_12875:1769453..1769603
scaffold_12875	1771406	1771545	3	1	dvir_GLEANR_6669	FBgn0208432	139	0.864493	scaffold_12875:1771406..1771545
scaffold_12875	1773743	1773873	3	0			130	0.771054	scaffold_12875:1773743..1773873
scaffold_12875	1775505	1775717	3	0			212	0.750667	scaffold_12875:1775505..1775717
scaffold_12875	17835481	17835585	3	0			104	1.14067	scaffold_12875:17835481..17835585
scaffold_12875	1788444	1788605	3	0			161	0.929858	scaffold_12875:1788444..1788605
scaffold_12875	17975537	17975708	3	0			171	0.865151	scaffold_12875:17975537..17975708
scaffold_12875	18130568	18130699	3	0			131	0.81582	scaffold_12875:18130568..18130699
scaffold_12875	1814218	1814345	3	0			127	0.59139	scaffold_12875:1814218..1814345
scaffold_12875	18164671	18164799	3	0			128	0.697264	scaffold_12875:18164671..18164799
scaffold_12875	18249970	18250047	3	0			77	1.04652	scaffold_12875:18249970..18250047
scaffold_12875	18321276	18321403	3	0			127	1.09667	scaffold_12875:18321276..18321403
scaffold_12875	18350818	18350935	3	0			117	0.815266	scaffold_12875:18350818..18350935
scaffold_12875	18575213	18575319	3	0			106	0.967893	scaffold_12875:18575213..18575319
scaffold_12875	18721273	18721325	3	0			52	1.09119	scaffold_12875:18721273..18721325
scaffold_12875	18962635	18962713	3	0			78	1.1592	scaffold_12875:18962635..18962713
scaffold_12875	19026874	19027088	3	0			214	0.680709	scaffold_12875:19026874..19027088
scaffold_12875	19063855	19063909	3	0			54	1.01061	scaffold_12875:19063855..19063909
scaffold_12875	19067279	19067342	3	0			63	0.8354	scaffold_12875:19067279..19067342
scaffold_12875	19067382	19067549	3	0			167	1.51041	scaffold_12875:19067382..19067549
scaffold_12875	19068099	19068178	3	0			79	0.886559	scaffold_12875:19068099..19068178
scaffold_12875	19068294	19068401	3	0			107	0.882335	scaffold_12875:19068294..19068401
scaffold_12875	19080409	19080506	3	0			97	0.76021	scaffold_12875:19080409..19080506
scaffold_12875	19082863	19083124	3	0			261	0.978042	scaffold_12875:19082863..19083124
scaffold_12875	19095851	19095950	3	0			99	1.03583	scaffold_12875:19095851..19095950
scaffold_12875	19104736	19104872	3	0			136	1.13886	scaffold_12875:19104736..19104872
scaffold_12875	19105065	19105194	3	0			129	1.226	scaffold_12875:19105065..19105194
scaffold_12875	19112774	19112921	3	0			147	1.18976	scaffold_12875:19112774..19112921
scaffold_12875	19146155	19146291	3	0			136	0.687014	scaffold_12875:19146155..19146291
scaffold_12875	19181297	19181482	3	0			185	0.965114	scaffold_12875:19181297..19181482
scaffold_12875	19203339	19203635	3	0			296	0.76836	scaffold_12875:19203339..19203635
scaffold_12875	19203907	19204017	3	0			110	1.11879	scaffold_12875:19203907..19204017
scaffold_12875	19206787	19206891	3	0			104	0.775127	scaffold_12875:19206787..19206891
scaffold_12875	19208165	19208312	3	0			147	1.35667	scaffold_12875:19208165..19208312
scaffold_12875	19577845	19577921	3	0			76	1.93891	scaffold_12875:19577845..19577921
scaffold_12875	19623807	19623914	3	0			107	0.842249	scaffold_12875:19623807..19623914
scaffold_12875	1970602	1970783	3	0			181	0.882467	scaffold_12875:1970602..1970783
scaffold_12875	19769708	19769817	3	1	dvir_GLEANR_7714	FBgn0209541	109	0.918478	scaffold_12875:19769708..19769817
scaffold_12875	19775209	19775307	3	1	dvir_GLEANR_7716	FBgn0209543	98	0.821723	scaffold_12875:19775209..19775307
scaffold_12875	19822765	19822888	3	0			123	0.813841	scaffold_12875:19822765..19822888
scaffold_12875	19822973	19823069	3	1	dvir_GLEANR_5379	FBgn0207050	96	1.22286	scaffold_12875:19822973..19823069
scaffold_12875	19830217	19830365	3	0			148	0.901372	scaffold_12875:19830217..19830365
scaffold_12875	19832833	19833001	3	0			168	0.995039	scaffold_12875:19832833..19833001
scaffold_12875	19833051	19833365	3	0			314	0.792244	scaffold_12875:19833051..19833365
scaffold_12875	19834485	19834602	3	0			117	0.823138	scaffold_12875:19834485..19834602
scaffold_12875	19921586	19921634	3	0			48	0.822932	scaffold_12875:19921586..19921634
scaffold_12875	19961632	19961728	3	1	dvir_GLEANR_5368	FBgn0207038	96	1.58913	scaffold_12875:19961632..19961728
scaffold_12875	19980093	19980182	3	0			89	1.08359	scaffold_12875:19980093..19980182
scaffold_12875	20246745	20246968	3	0			223	0.74798	scaffold_12875:20246745..20246968
scaffold_12875	20451259	20451399	3	0			140	1.27087	scaffold_12875:20451259..20451399
scaffold_12875	20452777	20452857	3	0			80	1.29341	scaffold_12875:20452777..20452857
scaffold_12875	20469670	20469929	3	0			259	0.933375	scaffold_12875:20469670..20469929
scaffold_12875	20532843	20532993	3	0			150	0.721118	scaffold_12875:20532843..20532993
scaffold_12875	2074405	2074518	3	0			113	0.705722	scaffold_12875:2074405..2074518
scaffold_12875	2194244	2194363	3	0			119	0.99337	scaffold_12875:2194244..2194363
scaffold_12875	2624095	2624266	3	0			171	1.16128	scaffold_12875:2624095..2624266
scaffold_12875	2775911	2776021	3	0			110	0.816403	scaffold_12875:2775911..2776021
scaffold_12875	2884214	2884467	3	0			253	0.759603	scaffold_12875:2884214..2884467
scaffold_12875	2898106	2898176	3	0			70	0.832829	scaffold_12875:2898106..2898176
scaffold_12875	2901313	2901518	3	0			205	0.702883	scaffold_12875:2901313..2901518
scaffold_12875	3270312	3270503	3	0			191	0.785505	scaffold_12875:3270312..3270503
scaffold_12875	3302890	3302972	3	0			82	0.843503	scaffold_12875:3302890..3302972
scaffold_12875	3350882	3351059	3	0			177	0.94719	scaffold_12875:3350882..3351059
scaffold_12875	3351290	3351379	3	0			89	1.12559	scaffold_12875:3351290..3351379
scaffold_12875	345928	346085	3	0			157	1.00139	scaffold_12875:345928..346085
scaffold_12875	346137	346296	3	0			159	0.890418	scaffold_12875:346137..346296
scaffold_12875	363778	363871	3	0			93	0.844594	scaffold_12875:363778..363871
scaffold_12875	366638	366800	3	1	dvir_GLEANR_6580	FBgn0208336	162	0.6961	scaffold_12875:366638..366800
scaffold_12875	3708077	3708183	3	1	dvir_GLEANR_6343	FBgn0208077	106	1.79841	scaffold_12875:3708077..3708183
scaffold_12875	376318	376561	3	0			243	1.23743	scaffold_12875:376318..376561
scaffold_12875	386878	386996	3	0			118	1.13192	scaffold_12875:386878..386996
scaffold_12875	387018	387183	3	0			165	0.882343	scaffold_12875:387018..387183
scaffold_12875	391135	391296	3	0			161	1.19851	scaffold_12875:391135..391296
scaffold_12875	3996244	3996433	3	0			189	0.849313	scaffold_12875:3996244..3996433
scaffold_12875	4063957	4064076	3	0			119	1.34568	scaffold_12875:4063957..4064076
scaffold_12875	4109535	4109652	3	0			117	0.806689	scaffold_12875:4109535..4109652
scaffold_12875	439275	439540	3	0			265	0.847388	scaffold_12875:439275..439540
scaffold_12875	4396886	4397009	3	0			123	1.12254	scaffold_12875:4396886..4397009
scaffold_12875	4398835	4399050	3	0			215	1.53176	scaffold_12875:4398835..4399050
scaffold_12875	4416424	4416700	3	0			276	0.958063	scaffold_12875:4416424..4416700
scaffold_12875	4544181	4544331	3	0			150	0.96674	scaffold_12875:4544181..4544331
scaffold_12875	4554247	4554347	3	1	dvir_GLEANR_6789	FBgn0208559	100	0.836523	scaffold_12875:4554247..4554347
scaffold_12875	4556704	4556881	3	0			177	0.994139	scaffold_12875:4556704..4556881
scaffold_12875	4568911	4569039	3	1	dvir_GLEANR_6302	FBgn0208032	128	0.853728	scaffold_12875:4568911..4569039
scaffold_12875	4585904	4586062	3	0			158	0.957609	scaffold_12875:4585904..4586062
scaffold_12875	4909512	4909612	3	0			100	1.07549	scaffold_12875:4909512..4909612
scaffold_12875	4930353	4930408	3	0			55	0.874901	scaffold_12875:4930353..4930408
scaffold_12875	4930433	4930474	3	0			41	1.40849	scaffold_12875:4930433..4930474
scaffold_12875	5125772	5125849	3	0			77	1.60133	scaffold_12875:5125772..5125849
scaffold_12875	5126312	5126453	3	0			141	1.32966	scaffold_12875:5126312..5126453
scaffold_12875	5126508	5126561	3	0			53	1.32443	scaffold_12875:5126508..5126561
scaffold_12875	5126617	5126769	3	0			152	0.909708	scaffold_12875:5126617..5126769
scaffold_12875	5127052	5127160	3	0			108	1.39492	scaffold_12875:5127052..5127160
scaffold_12875	5127426	5127546	3	0			120	0.854517	scaffold_12875:5127426..5127546
scaffold_12875	5127898	5127988	3	1	dvir_GLEANR_6289	FBgn0208016	90	1.56796	scaffold_12875:5127898..5127988
scaffold_12875	5145638	5145754	3	0			116	0.828164	scaffold_12875:5145638..5145754
scaffold_12875	5353213	5353322	3	0			109	0.883126	scaffold_12875:5353213..5353322
scaffold_12875	5399627	5399720	3	0			93	0.985833	scaffold_12875:5399627..5399720
scaffold_12875	542365	542488	3	0			123	0.772387	scaffold_12875:542365..542488
scaffold_12875	542511	542648	3	0			137	0.925559	scaffold_12875:542511..542648
scaffold_12875	5455131	5455260	3	0			129	0.720546	scaffold_12875:5455131..5455260
scaffold_12875	5720388	5720480	3	0			92	1.07479	scaffold_12875:5720388..5720480
scaffold_12875	5731259	5731341	3	1	dvir_GLEANR_6260	FBgn0207985	82	0.884909	scaffold_12875:5731259..5731341
scaffold_12875	5737157	5737249	3	1	dvir_GLEANR_6850	FBgn0208622	92	0.979542	scaffold_12875:5737157..5737249
scaffold_12875	5747676	5747783	3	0			107	0.955651	scaffold_12875:5747676..5747783
scaffold_12875	5772564	5772724	3	0			160	1.21568	scaffold_12875:5772564..5772724
scaffold_12875	578108	578172	3	0			64	0.891992	scaffold_12875:578108..578172
scaffold_12875	584760	584872	3	0			112	1.46349	scaffold_12875:584760..584872
scaffold_12875	6100791	6100873	3	0			82	0.994971	scaffold_12875:6100791..6100873
scaffold_12875	6126599	6126657	3	0			58	0.951675	scaffold_12875:6126599..6126657
scaffold_12875	6132872	6132958	3	0			86	1.00914	scaffold_12875:6132872..6132958
scaffold_12875	6196030	6196100	3	0			70	0.803974	scaffold_12875:6196030..6196100
scaffold_12875	6220603	6220688	3	0			85	1.09613	scaffold_12875:6220603..6220688
scaffold_12875	6227133	6227280	3	0			147	0.745993	scaffold_12875:6227133..6227280
scaffold_12875	6231273	6231417	3	0			144	0.981783	scaffold_12875:6231273..6231417
scaffold_12875	6363307	6363441	3	0			134	1.15005	scaffold_12875:6363307..6363441
scaffold_12875	6426281	6426465	3	0			184	0.861134	scaffold_12875:6426281..6426465
scaffold_12875	6605511	6605627	3	0			116	0.841241	scaffold_12875:6605511..6605627
scaffold_12875	6609037	6609104	3	0			67	1.05315	scaffold_12875:6609037..6609104
scaffold_12875	6679653	6679752	3	0			99	1.01219	scaffold_12875:6679653..6679752
scaffold_12875	6682183	6682246	3	0			63	0.966308	scaffold_12875:6682183..6682246
scaffold_12875	6682303	6682364	3	0			61	0.767046	scaffold_12875:6682303..6682364
scaffold_12875	6682472	6682649	3	0			177	1.20973	scaffold_12875:6682472..6682649
scaffold_12875	6782031	6782139	3	0			108	0.968807	scaffold_12875:6782031..6782139
scaffold_12875	6795892	6796026	3	0			134	0.760851	scaffold_12875:6795892..6796026
scaffold_12875	6804262	6804463	3	0			201	0.830947	scaffold_12875:6804262..6804463
scaffold_12875	6832538	6832631	3	0			93	0.757188	scaffold_12875:6832538..6832631
scaffold_12875	6848634	6848804	3	0			170	0.813196	scaffold_12875:6848634..6848804
scaffold_12875	6971831	6971996	3	0			165	0.820402	scaffold_12875:6971831..6971996
scaffold_12875	6972347	6972539	3	0			192	0.966353	scaffold_12875:6972347..6972539
scaffold_12875	6972838	6973074	3	0			236	0.89847	scaffold_12875:6972838..6973074
scaffold_12875	6975739	6975976	3	0			237	0.810085	scaffold_12875:6975739..6975976
scaffold_12875	7132411	7132488	3	0			77	1.15504	scaffold_12875:7132411..7132488
scaffold_12875	7133332	7133429	3	1	dvir_GLEANR_6161	FBgn0207884	97	0.953662	scaffold_12875:7133332..7133429
scaffold_12875	7151542	7151673	3	0			131	1.29064	scaffold_12875:7151542..7151673
scaffold_12875	7304464	7304510	3	0			46	0.938189	scaffold_12875:7304464..7304510
scaffold_12875	7377029	7377124	3	0			95	0.988881	scaffold_12875:7377029..7377124
scaffold_12875	7409851	7409940	3	0			89	1.01933	scaffold_12875:7409851..7409940
scaffold_12875	7593818	7593917	3	0			99	0.884303	scaffold_12875:7593818..7593917
scaffold_12875	7641807	7641907	3	0			100	0.676326	scaffold_12875:7641807..7641907
scaffold_12875	7655440	7655531	3	0			91	1.02438	scaffold_12875:7655440..7655531
scaffold_12875	7695364	7695523	3	0			159	0.948488	scaffold_12875:7695364..7695523
scaffold_12875	7697710	7697805	3	0			95	0.866498	scaffold_12875:7697710..7697805
scaffold_12875	7703928	7704014	3	0			86	0.737235	scaffold_12875:7703928..7704014
scaffold_12875	787666	787782	3	0			116	1.15406	scaffold_12875:787666..787782
scaffold_12875	8050017	8050105	3	1	dvir_GLEANR_6977	FBgn0208752	88	1.05687	scaffold_12875:8050017..8050105
scaffold_12875	825126	825144	3	0			18	1.33718	scaffold_12875:825126..825144
scaffold_12875	825805	825859	3	0			54	1.73418	scaffold_12875:825805..825859
scaffold_12875	847558	847677	3	0			119	1.4633	scaffold_12875:847558..847677
scaffold_12875	8584988	8585095	3	0			107	1.30691	scaffold_12875:8584988..8585095
scaffold_12875	8649557	8649666	3	0			109	0.869974	scaffold_12875:8649557..8649666
scaffold_12875	8659835	8659996	3	0			161	0.754398	scaffold_12875:8659835..8659996
scaffold_12875	8667606	8667683	3	0			77	0.780317	scaffold_12875:8667606..8667683
scaffold_12875	8667764	8667811	3	0			47	0.884316	scaffold_12875:8667764..8667811
scaffold_12875	8668086	8668264	3	0			178	1.5864	scaffold_12875:8668086..8668264
scaffold_12875	8676126	8676264	3	0			138	1.17694	scaffold_12875:8676126..8676264
scaffold_12875	8712756	8712822	3	0			66	1.53694	scaffold_12875:8712756..8712822
scaffold_12875	9054782	9054870	3	0			88	0.923399	scaffold_12875:9054782..9054870
scaffold_12875	9135351	9135415	3	0			64	0.816097	scaffold_12875:9135351..9135415
scaffold_12875	9374672	9374781	3	0			109	1.03332	scaffold_12875:9374672..9374781
scaffold_12875	9405805	9405920	3	1	dvir_GLEANR_6056	FBgn0207770	115	1.29868	scaffold_12875:9405805..9405920
scaffold_12875	9425773	9425891	3	1	dvir_GLEANR_7051	FBgn0208835	118	0.970734	scaffold_12875:9425773..9425891
scaffold_12875	9473091	9473129	3	0			38	1.8964	scaffold_12875:9473091..9473129
scaffold_12875	9594022	9594128	3	0			106	1.27078	scaffold_12875:9594022..9594128
scaffold_12875	961097	961219	3	1	dvir_GLEANR_6505	FBgn0208253	122	0.560782	scaffold_12875:961097..961219
scaffold_12875	9621095	9621290	3	0			195	0.898059	scaffold_12875:9621095..9621290
scaffold_12875	9747393	9747519	3	0			126	1.11203	scaffold_12875:9747393..9747519
scaffold_12875	9898931	9899009	3	0			78	0.905362	scaffold_12875:9898931..9899009
scaffold_12875	9900786	9900900	3	0			114	1.04218	scaffold_12875:9900786..9900900
scaffold_12875	9995441	9995544	3	2			103	0.964443	scaffold_12875:9995441..9995544
scaffold_12875	9997090	9997205	3	0			115	1.14549	scaffold_12875:9997090..9997205
scaffold_12891	95482	95542	3	0			60	1.34536	scaffold_12891:95482..95542
scaffold_12928	1059013	1059134	3	0			121	0.780519	scaffold_12928:1059013..1059134
scaffold_12928	1062589	1062668	3	0			79	0.727717	scaffold_12928:1062589..1062668
scaffold_12928	1081043	1081107	3	0			64	0.894577	scaffold_12928:1081043..1081107
scaffold_12928	1132248	1132296	3	0			48	1.44716	scaffold_12928:1132248..1132296
scaffold_12928	1135526	1135575	3	0			49	1.20894	scaffold_12928:1135526..1135575
scaffold_12928	1205986	1206096	3	0			110	0.875826	scaffold_12928:1205986..1206096
scaffold_12928	1249252	1249388	3	0			136	0.717864	scaffold_12928:1249252..1249388
scaffold_12928	1249541	1249628	3	0			87	1.10803	scaffold_12928:1249541..1249628
scaffold_12928	1296653	1296699	3	0			46	1.00817	scaffold_12928:1296653..1296699
scaffold_12928	1582292	1582880	3	0			588	1.22372	scaffold_12928:1582292..1582880
scaffold_12928	1583092	1583123	3	0			31	1.75211	scaffold_12928:1583092..1583123
scaffold_12928	1589638	1589722	3	0			84	1.29247	scaffold_12928:1589638..1589722
scaffold_12928	1606734	1606842	3	0			108	1.0471	scaffold_12928:1606734..1606842
scaffold_12928	1812501	1812576	3	0			75	0.819274	scaffold_12928:1812501..1812576
scaffold_12928	1838106	1838218	3	0			112	0.836942	scaffold_12928:1838106..1838218
scaffold_12928	1838565	1838703	3	0			138	0.779487	scaffold_12928:1838565..1838703
scaffold_12928	2008348	2008410	3	0			62	1.19823	scaffold_12928:2008348..2008410
scaffold_12928	2128250	2128356	3	0			106	1.00894	scaffold_12928:2128250..2128356
scaffold_12928	2161390	2161542	3	0			152	1.01054	scaffold_12928:2161390..2161542
scaffold_12928	2168550	2168648	3	0			98	0.872634	scaffold_12928:2168550..2168648
scaffold_12928	2233954	2234048	3	0			94	1.59772	scaffold_12928:2233954..2234048
scaffold_12928	2334712	2334782	3	0			70	0.772317	scaffold_12928:2334712..2334782
scaffold_12928	2349563	2349667	3	0			104	0.847556	scaffold_12928:2349563..2349667
scaffold_12928	2461124	2461245	3	0			121	0.869307	scaffold_12928:2461124..2461245
scaffold_12928	2468003	2468117	3	0			114	1.68129	scaffold_12928:2468003..2468117
scaffold_12928	2671823	2671882	3	0			59	1.17689	scaffold_12928:2671823..2671882
scaffold_12928	2901262	2901399	3	0			137	0.790476	scaffold_12928:2901262..2901399
scaffold_12928	2924159	2924225	3	0			66	0.92675	scaffold_12928:2924159..2924225
scaffold_12928	2924410	2924490	3	0			80	1.47511	scaffold_12928:2924410..2924490
scaffold_12928	327765	327868	3	0			103	0.908872	scaffold_12928:327765..327868
scaffold_12928	3292776	3293011	3	0			235	0.904556	scaffold_12928:3292776..3293011
scaffold_12928	3297549	3297662	3	0			113	0.729572	scaffold_12928:3297549..3297662
scaffold_12928	3321039	3321104	3	0			65	1.01849	scaffold_12928:3321039..3321104
scaffold_12928	3399643	3399792	3	0			149	1.11199	scaffold_12928:3399643..3399792
scaffold_12928	3450411	3450515	3	0			104	0.711927	scaffold_12928:3450411..3450515
scaffold_12928	3450588	3450639	3	0			51	1.35895	scaffold_12928:3450588..3450639
scaffold_12928	3959813	3959849	3	1	dvir_GLEANR_17060	FBgn0203739	36	0.851529	scaffold_12928:3959813..3959849
scaffold_12928	3990794	3990945	3	0			151	0.963848	scaffold_12928:3990794..3990945
scaffold_12928	4014804	4014841	3	0			37	1.7609	scaffold_12928:4014804..4014841
scaffold_12928	4019644	4019724	3	1	dvir_GLEANR_17054	FBgn0203732	80	0.83375	scaffold_12928:4019644..4019724
scaffold_12928	4023216	4023329	3	0			113	0.701189	scaffold_12928:4023216..4023329
scaffold_12928	4025959	4026029	3	0			70	1.33851	scaffold_12928:4025959..4026029
scaffold_12928	4038470	4038517	3	0			47	1.07641	scaffold_12928:4038470..4038517
scaffold_12928	4077600	4077720	3	0			120	0.96364	scaffold_12928:4077600..4077720
scaffold_12928	4078817	4078867	3	0			50	0.837116	scaffold_12928:4078817..4078867
scaffold_12928	4092437	4092590	3	0			153	1.34545	scaffold_12928:4092437..4092590
scaffold_12928	4135674	4135768	3	0			94	0.961479	scaffold_12928:4135674..4135768
scaffold_12928	4154426	4154701	3	0			275	0.83403	scaffold_12928:4154426..4154701
scaffold_12928	4196297	4196350	3	0			53	1.36972	scaffold_12928:4196297..4196350
scaffold_12928	4226087	4226178	3	0			91	1.63205	scaffold_12928:4226087..4226178
scaffold_12928	4244917	4244986	3	0			69	0.794006	scaffold_12928:4244917..4244986
scaffold_12928	42672	42753	3	0			81	0.806785	scaffold_12928:42672..42753
scaffold_12928	4447261	4447302	3	0			41	1.0574	scaffold_12928:4447261..4447302
scaffold_12928	4452914	4453014	3	0			100	0.818256	scaffold_12928:4452914..4453014
scaffold_12928	455627	455652	3	0			25	1.13622	scaffold_12928:455627..455652
scaffold_12928	4575786	4575879	3	0			93	1.00267	scaffold_12928:4575786..4575879
scaffold_12928	4778029	4778115	3	1	dvir_GLEANR_17437	FBgn0204110	86	1.14147	scaffold_12928:4778029..4778115
scaffold_12928	4778734	4778786	3	0			52	0.779656	scaffold_12928:4778734..4778786
scaffold_12928	4822522	4822599	3	0			77	0.952098	scaffold_12928:4822522..4822599
scaffold_12928	4977115	4977159	3	0			44	1.00642	scaffold_12928:4977115..4977159
scaffold_12928	4987222	4987401	3	0			179	0.849187	scaffold_12928:4987222..4987401
scaffold_12928	5224181	5224206	3	0			25	1.42171	scaffold_12928:5224181..5224206
scaffold_12928	5543977	5544063	3	0			86	0.921704	scaffold_12928:5543977..5544063
scaffold_12928	5544678	5544783	3	0			105	0.631787	scaffold_12928:5544678..5544783
scaffold_12928	554702	554795	3	0			93	1.00843	scaffold_12928:554702..554795
scaffold_12928	5589705	5589804	3	0			99	0.980018	scaffold_12928:5589705..5589804
scaffold_12928	5596402	5596478	3	0			76	0.98644	scaffold_12928:5596402..5596478
scaffold_12928	5671350	5671384	3	0			34	0.957549	scaffold_12928:5671350..5671384
scaffold_12928	572658	572794	3	0			136	1.03649	scaffold_12928:572658..572794
scaffold_12928	584682	584776	3	0			94	0.973019	scaffold_12928:584682..584776
scaffold_12928	585608	585678	3	0			70	1.04299	scaffold_12928:585608..585678
scaffold_12928	585821	585956	3	0			135	0.828189	scaffold_12928:585821..585956
scaffold_12928	5888994	5889158	3	1	dvir_GLEANR_16957	FBgn0203639	164	1.06769	scaffold_12928:5888994..5889158
scaffold_12928	6068291	6068402	3	0			111	0.693883	scaffold_12928:6068291..6068402
scaffold_12928	6077062	6077105	3	0			43	1.13868	scaffold_12928:6077062..6077105
scaffold_12928	6355448	6355517	3	0			69	0.799292	scaffold_12928:6355448..6355517
scaffold_12928	6397927	6398032	3	0			105	0.791552	scaffold_12928:6397927..6398032
scaffold_12928	6398095	6398226	3	0			131	0.794804	scaffold_12928:6398095..6398226
scaffold_12928	6400603	6400731	3	0			128	0.848261	scaffold_12928:6400603..6400731
scaffold_12928	6411818	6411895	3	0			77	1.74797	scaffold_12928:6411818..6411895
scaffold_12928	6415774	6415940	3	0			166	0.923055	scaffold_12928:6415774..6415940
scaffold_12928	6424053	6424121	3	0			68	1.4732	scaffold_12928:6424053..6424121
scaffold_12928	6424981	6425072	3	0			91	0.712683	scaffold_12928:6424981..6425072
scaffold_12928	6634976	6635270	3	0			294	0.836572	scaffold_12928:6634976..6635270
scaffold_12928	6635406	6635472	3	0			66	1.49516	scaffold_12928:6635406..6635472
scaffold_12928	6654889	6654964	3	0			75	0.901817	scaffold_12928:6654889..6654964
scaffold_12928	6781067	6781120	3	0			53	1.6428	scaffold_12928:6781067..6781120
scaffold_12928	68403	68466	3	0			63	0.856128	scaffold_12928:68403..68466
scaffold_12928	7031510	7031639	3	0			129	1.34015	scaffold_12928:7031510..7031639
scaffold_12928	7064466	7064627	3	0			161	0.931318	scaffold_12928:7064466..7064627
scaffold_12928	7114627	7114800	3	0			173	0.717078	scaffold_12928:7114627..7114800
scaffold_12928	7116231	7116402	3	0			171	0.92476	scaffold_12928:7116231..7116402
scaffold_12928	7118081	7118258	3	0			177	0.911477	scaffold_12928:7118081..7118258
scaffold_12928	7134531	7134651	3	0			120	1.02905	scaffold_12928:7134531..7134651
scaffold_12928	7376628	7376724	3	0			96	1.00392	scaffold_12928:7376628..7376724
scaffold_12928	7405802	7405890	3	0			88	0.760279	scaffold_12928:7405802..7405890
scaffold_12928	7415236	7415350	3	1	dvir_GLEANR_17561	FBgn0204237	114	0.975697	scaffold_12928:7415236..7415350
scaffold_12928	7512203	7512254	3	0			51	1.4119	scaffold_12928:7512203..7512254
scaffold_12928	7545080	7545257	3	0			177	0.945506	scaffold_12928:7545080..7545257
scaffold_12928	7550687	7550810	3	0			123	0.946916	scaffold_12928:7550687..7550810
scaffold_12928	8712	8821	3	0			109	1.34669	scaffold_12928:8712..8821
scaffold_12931	49572	49631	3	0			59	0.967068	scaffold_12931:49572..49631
scaffold_12932	1155591	1155710	3	0			119	1.37887	scaffold_12932:1155591..1155710
scaffold_12932	1221822	1221921	3	0			99	1.04114	scaffold_12932:1221822..1221921
scaffold_12932	1226373	1226497	3	0			124	0.627669	scaffold_12932:1226373..1226497
scaffold_12932	1332845	1333024	3	0			179	0.923295	scaffold_12932:1332845..1333024
scaffold_12932	1530088	1530228	3	0			140	0.801636	scaffold_12932:1530088..1530228
scaffold_12932	1535021	1535068	3	0			47	0.942331	scaffold_12932:1535021..1535068
scaffold_12932	1661298	1661370	3	0			72	0.971261	scaffold_12932:1661298..1661370
scaffold_12932	1679595	1679758	3	0			163	0.930587	scaffold_12932:1679595..1679758
scaffold_12932	1708567	1708669	3	0			102	0.762011	scaffold_12932:1708567..1708669
scaffold_12932	1714848	1714910	3	0			62	1.23562	scaffold_12932:1714848..1714910
scaffold_12932	1857961	1858124	3	0			163	0.827493	scaffold_12932:1857961..1858124
scaffold_12932	1911203	1911288	3	0			85	0.98698	scaffold_12932:1911203..1911288
scaffold_12932	1912284	1912376	3	1	dvir_GLEANR_15113	FBgn0202085	92	0.943014	scaffold_12932:1912284..1912376
scaffold_12932	1943609	1943707	3	1	dvir_GLEANR_14944	FBgn0201911	98	0.847174	scaffold_12932:1943609..1943707
scaffold_12932	2025855	2025939	3	0			84	0.856511	scaffold_12932:2025855..2025939
scaffold_12932	218284	218358	3	0			74	1.54124	scaffold_12932:218284..218358
scaffold_12932	218694	218824	3	0			130	0.751555	scaffold_12932:218694..218824
scaffold_12932	239530	239639	3	0			109	0.704772	scaffold_12932:239530..239639
scaffold_12932	378921	378977	3	0			56	0.99287	scaffold_12932:378921..378977
scaffold_12932	393875	393941	3	0			66	1.11919	scaffold_12932:393875..393941
scaffold_12932	394030	394172	3	0			142	1.00611	scaffold_12932:394030..394172
scaffold_12932	394523	394695	3	0			172	1.06387	scaffold_12932:394523..394695
scaffold_12932	518967	519063	3	0			96	0.850806	scaffold_12932:518967..519063
scaffold_12932	519514	519715	3	0			201	0.952507	scaffold_12932:519514..519715
scaffold_12932	520164	520218	3	0			54	0.828321	scaffold_12932:520164..520218
scaffold_12932	520446	520520	3	0			74	1.04888	scaffold_12932:520446..520520
scaffold_12932	60279	60494	3	0			215	0.913679	scaffold_12932:60279..60494
scaffold_12932	814790	814982	3	0			192	0.96373	scaffold_12932:814790..814982
scaffold_12932	815744	815827	3	0			83	1.70283	scaffold_12932:815744..815827
scaffold_12932	829731	829780	3	0			49	1.01934	scaffold_12932:829731..829780
scaffold_12932	870619	870723	3	0			104	0.890409	scaffold_12932:870619..870723
scaffold_12932	871029	871230	3	0			201	0.921284	scaffold_12932:871029..871230
scaffold_12932	871253	871600	3	0			347	1.38329	scaffold_12932:871253..871600
scaffold_12932	896416	896499	3	0			83	1.17378	scaffold_12932:896416..896499
scaffold_12936	501168	501364	3	0			196	0.983084	scaffold_12936:501168..501364
scaffold_12954	1143178	1143215	3	0			37	1.14476	scaffold_12954:1143178..1143215
scaffold_12954	1531117	1531168	3	0			51	1.35985	scaffold_12954:1531117..1531168
scaffold_12954	2002825	2002866	3	0			41	0.958201	scaffold_12954:2002825..2002866
scaffold_12954	945777	945836	3	0			59	1.64213	scaffold_12954:945777..945836
scaffold_12958	1060056	1060161	3	1	dvir_GLEANR_11137	FBgn0198430	105	0.943984	scaffold_12958:1060056..1060161
scaffold_12958	1203161	1203208	3	0			47	1.17573	scaffold_12958:1203161..1203208
scaffold_12958	1268929	1268981	3	0			52	1.3594	scaffold_12958:1268929..1268981
scaffold_12958	1770446	1770549	3	1	dvir_GLEANR_11089	FBgn0198410	103	0.965448	scaffold_12958:1770446..1770549
scaffold_12958	2012244	2012430	3	1	dvir_GLEANR_11177	FBgn0198448	186	1.17274	scaffold_12958:2012244..2012430
scaffold_12958	2055675	2055842	3	0			167	0.844442	scaffold_12958:2055675..2055842
scaffold_12958	2118765	2118868	3	1	dvir_GLEANR_11082	FBgn0198409	103	1.01991	scaffold_12958:2118765..2118868
scaffold_12958	2450368	2450541	3	1	dvir_GLEANR_11186	FBgn0198453	173	0.853993	scaffold_12958:2450368..2450541
scaffold_12958	2547818	2547967	3	0			149	0.839439	scaffold_12958:2547818..2547967
scaffold_12958	2604475	2604553	3	0			78	1.18166	scaffold_12958:2604475..2604553
scaffold_12958	3113074	3113153	3	0			79	1.25374	scaffold_12958:3113074..3113153
scaffold_12958	3179816	3179927	3	0			111	0.616373	scaffold_12958:3179816..3179927
scaffold_12958	3444588	3444621	3	0			33	0.809687	scaffold_12958:3444588..3444621
scaffold_12958	383629	383672	3	0			43	1.68279	scaffold_12958:383629..383672
scaffold_12958	697220	697335	3	1	dvir_GLEANR_11103	FBgn0198418	115	1.08907	scaffold_12958:697220..697335
scaffold_12958	954238	954342	3	0			104	0.831554	scaffold_12958:954238..954342
scaffold_12963	10019600	10019673	3	1	dvir_GLEANR_945	FBgn0211233	73	1.16317	scaffold_12963:10019600..10019673
scaffold_12963	10072540	10072619	3	0			79	0.73284	scaffold_12963:10072540..10072619
scaffold_12963	10073720	10073848	3	1	dvir_GLEANR_1901	FBgn0204474	128	1.00717	scaffold_12963:10073720..10073848
scaffold_12963	10082229	10082292	3	0			63	1.10579	scaffold_12963:10082229..10082292
scaffold_12963	10136968	10137113	3	0			145	0.778497	scaffold_12963:10136968..10137113
scaffold_12963	10179321	10179462	3	0			141	0.821536	scaffold_12963:10179321..10179462
scaffold_12963	10223688	10223798	3	0			110	1.0074	scaffold_12963:10223688..10223798
scaffold_12963	1022770	1022830	3	0			60	0.757967	scaffold_12963:1022770..1022830
scaffold_12963	10238385	10238445	3	0			60	1.34258	scaffold_12963:10238385..10238445
scaffold_12963	1028315	1028411	3	0			96	1.05999	scaffold_12963:1028315..1028411
scaffold_12963	10286368	10286548	3	0			180	1.01924	scaffold_12963:10286368..10286548
scaffold_12963	10298456	10298564	3	0			108	0.862029	scaffold_12963:10298456..10298564
scaffold_12963	1031891	1032081	3	0			190	0.758897	scaffold_12963:1031891..1032081
scaffold_12963	10491316	10491429	3	0			113	1.20276	scaffold_12963:10491316..10491429
scaffold_12963	10517244	10517286	3	0			42	1.62685	scaffold_12963:10517244..10517286
scaffold_12963	10706926	10707095	3	1	dvir_GLEANR_1938	FBgn0204513	169	0.833517	scaffold_12963:10706926..10707095
scaffold_12963	10748282	10748321	3	0			39	1.00754	scaffold_12963:10748282..10748321
scaffold_12963	10807247	10807338	3	0			91	0.585331	scaffold_12963:10807247..10807338
scaffold_12963	10826466	10826587	3	0			121	1.01079	scaffold_12963:10826466..10826587
scaffold_12963	10910272	10910348	3	1	dvir_GLEANR_1954	FBgn0204526	76	0.583139	scaffold_12963:10910272..10910348
scaffold_12963	10937387	10937471	3	0			84	1.34881	scaffold_12963:10937387..10937471
scaffold_12963	11126589	11126665	3	0			76	0.816832	scaffold_12963:11126589..11126665
scaffold_12963	11131660	11131853	3	0			193	0.848238	scaffold_12963:11131660..11131853
scaffold_12963	1121268	1121472	3	0			204	0.891496	scaffold_12963:1121268..1121472
scaffold_12963	11359187	11359301	3	0			114	0.912676	scaffold_12963:11359187..11359301
scaffold_12963	11363276	11363375	3	0			99	1.05781	scaffold_12963:11363276..11363375
scaffold_12963	11839218	11839328	3	0			110	0.924735	scaffold_12963:11839218..11839328
scaffold_12963	11839436	11839536	3	0			100	1.44495	scaffold_12963:11839436..11839536
scaffold_12963	11925265	11925383	3	0			118	0.919206	scaffold_12963:11925265..11925383
scaffold_12963	12319711	12319811	3	0			100	1.33109	scaffold_12963:12319711..12319811
scaffold_12963	1251625	1251819	3	0			194	1.14154	scaffold_12963:1251625..1251819
scaffold_12963	12537032	12537124	3	1	dvir_GLEANR_834	FBgn0210085	92	0.963669	scaffold_12963:12537032..12537124
scaffold_12963	12615916	12616047	3	0			131	0.935345	scaffold_12963:12615916..12616047
scaffold_12963	12633082	12633189	3	0			107	0.933849	scaffold_12963:12633082..12633189
scaffold_12963	12639210	12639247	3	0			37	1.13141	scaffold_12963:12639210..12639247
scaffold_12963	12769176	12769262	3	0			86	0.575357	scaffold_12963:12769176..12769262
scaffold_12963	12812130	12812269	3	0			139	0.9327	scaffold_12963:12812130..12812269
scaffold_12963	12818607	12818669	3	0			62	1.18777	scaffold_12963:12818607..12818669
scaffold_12963	12822312	12822425	3	0			113	0.583192	scaffold_12963:12822312..12822425
scaffold_12963	12855421	12855556	3	1	dvir_GLEANR_814	FBgn0209873	135	1.1077	scaffold_12963:12855421..12855556
scaffold_12963	13034126	13034229	3	1	dvir_GLEANR_802	FBgn0209742	103	1.28105	scaffold_12963:13034126..13034229
scaffold_12963	13142135	13142352	3	0			217	1.13979	scaffold_12963:13142135..13142352
scaffold_12963	13152718	13152852	3	0			134	0.735797	scaffold_12963:13152718..13152852
scaffold_12963	13153514	13153614	3	0			100	1.08713	scaffold_12963:13153514..13153614
scaffold_12963	13168821	13168882	3	1	dvir_GLEANR_2054	FBgn0204634	61	0.81004	scaffold_12963:13168821..13168882
scaffold_12963	13171806	13171907	3	0			101	0.874339	scaffold_12963:13171806..13171907
scaffold_12963	13199835	13199910	3	1	dvir_GLEANR_2059	FBgn0204639	75	1.23535	scaffold_12963:13199835..13199910
scaffold_12963	13354036	13354081	3	0			45	1.62212	scaffold_12963:13354036..13354081
scaffold_12963	13355892	13356009	3	0			117	0.957934	scaffold_12963:13355892..13356009
scaffold_12963	13382835	13382949	3	0			114	1.05712	scaffold_12963:13382835..13382949
scaffold_12963	13406981	13407103	3	0			122	1.12671	scaffold_12963:13406981..13407103
scaffold_12963	13439424	13439475	3	0			51	1.04877	scaffold_12963:13439424..13439475
scaffold_12963	13648832	13648910	3	0			78	1.11475	scaffold_12963:13648832..13648910
scaffold_12963	13653815	13653945	3	0			130	1.02652	scaffold_12963:13653815..13653945
scaffold_12963	13658834	13659055	3	0			221	0.952311	scaffold_12963:13658834..13659055
scaffold_12963	13659732	13659801	3	0			69	1.11549	scaffold_12963:13659732..13659801
scaffold_12963	13824141	13824246	3	0			105	1.04114	scaffold_12963:13824141..13824246
scaffold_12963	13824430	13824511	3	0			81	0.963817	scaffold_12963:13824430..13824511
scaffold_12963	13824687	13824724	3	0			37	0.746531	scaffold_12963:13824687..13824724
scaffold_12963	13870893	13871031	3	0			138	1.35181	scaffold_12963:13870893..13871031
scaffold_12963	13877062	13877244	3	0			182	0.779131	scaffold_12963:13877062..13877244
scaffold_12963	13911647	13911811	3	0			164	0.659857	scaffold_12963:13911647..13911811
scaffold_12963	13917973	13918190	3	1	dvir_GLEANR_745	FBgn0209253	217	0.870042	scaffold_12963:13917973..13918190
scaffold_12963	13938695	13938831	3	0			136	0.962316	scaffold_12963:13938695..13938831
scaffold_12963	13958637	13958714	3	0			77	0.789986	scaffold_12963:13958637..13958714
scaffold_12963	13968060	13968141	3	0			81	0.831002	scaffold_12963:13968060..13968141
scaffold_12963	13988537	13988734	3	0			197	0.813482	scaffold_12963:13988537..13988734
scaffold_12963	13989452	13989542	3	0			90	0.883926	scaffold_12963:13989452..13989542
scaffold_12963	14113372	14113497	3	0			125	1.00113	scaffold_12963:14113372..14113497
scaffold_12963	14123448	14123539	3	0			91	1.18324	scaffold_12963:14123448..14123539
scaffold_12963	14124834	14125005	3	0			171	0.830799	scaffold_12963:14124834..14125005
scaffold_12963	14125077	14125289	3	0			212	0.81681	scaffold_12963:14125077..14125289
scaffold_12963	14163382	14163471	3	1	dvir_GLEANR_2106	FBgn0204689	89	1.08992	scaffold_12963:14163382..14163471
scaffold_12963	14163668	14163771	3	0			103	1.5932	scaffold_12963:14163668..14163771
[truncated: 4,749 more rows]
