# Supplementary material for: Comparative profiling of the transcriptional response to infection in two species of Drosophila by short-read cDNA sequencing
Source: BMC Genomics. 2009 Jun 7;10:259. doi: 10.1186/1471-2164-10-259 (PMC2701966; doi:10.1186/1471-2164-10-259)
Supplement: Additional File 3 — Induced regions associated with genes in D. melanogaster. Induction states and functional annotations of the 490 induced genes in D. melanogaster. [file 1471-2164-10-259-S3.xls]

## Sheet: dmel_merged_out
Additional File 3. D. melanogaster genes assigned to HMM state 1 or 2 (induced)
FBgn, HMM_state, induction as in additional file 1
immcat	functional immune category from Sackton et al (2007)
microarray	list of microarray studies that showed significant upregulation of gene: Ir01 = Irving et al (2001); De01 = DeGregorio et al (2002); Bo02 = Boutrous et al (2002), Ap05 = Apidianakis et al (2005)
FBgn	HMM_state	induction	immcat	microarray
FBgn0000276	1	Inf	effector	Ir01 Bo02 Ap05 De01
FBgn0034407	1	Inf	effector	Ir01 Bo02 Ap05 De01
FBgn0004240	1	80.263	effector	Ir01 Bo02 Ap05 De01
FBgn0000277	1	43.7988	effector	Ir01 Bo02 Ap05 De01
FBgn0014865	1	23.4749	effector	Ir01 Bo02 Ap05 De01
FBgn0012042	1	21.5942	effector	Ir01 Bo02 Ap05 De01
FBgn0010388	1	17.0733	effector	Ir01 Bo02 Ap05 De01
FBgn0010381	1	6.99281	effector	Ir01 Bo02 Ap05 De01
FBgn0010385	2	3.34605	effector	Ir01 Bo02 Ap05 De01
FBgn0067905	1	19.6225	notimm	notupreg
FBgn0025583	1	16.6782	effector	Bo02 De01
FBgn0034329	1	10.8598	effector	Bo02 De01
FBgn0034328	1	6.83762	effector	Bo02 De01
FBgn0040653	1	5.18103	effector	Bo02
FBgn0040736	1	3.74514	effector	Bo02
FBgn0052185	1	Inf	notimm	notupreg
FBgn0001942	1	Inf	notimm	notupreg
FBgn0001226	1	Inf	notimm	notupreg
FBgn0027584	1	21.6887	notimm	Ir01 Bo02 Ap05 De01
FBgn0034511	1	20.9684	recognition	Ir01 Bo02 De01
FBgn0050080	1	20.8393	notimm	De01
FBgn0022355	1	17.5341	effector	Bo02 De01
FBgn0085249	1	16.9438	notimm	notupreg
FBgn0027544	1	16.8331	notimm	Bo02 De01
FBgn0039666	1	13.8748	signaling	Bo02
FBgn0030929	1	12.4379	notimm	De01
FBgn0015268	1	10.2992	notimm	notupreg
FBgn0000261	1	10.0915	notimm	notupreg
FBgn0028396	1	9.38963	effector	notupreg
FBgn0034259	1	9.37115	notimm	notupreg
FBgn0024733	1	9.006	notimm	notupreg
FBgn0066084	1	8.59038	notimm	notupreg
FBgn0039877	2	8.11892	notimm	notupreg
FBgn0016726	1	7.98103	notimm	notupreg
FBgn0011481	1	6.61928	notimm	notupreg
FBgn0002940	1	6.45686	notimm	notupreg
FBgn0043578	1	6.42929	recognition	Ir01 De01
FBgn0030136	1	6.37223	notimm	notupreg
FBgn0027556	1	6.1431	notimm	notupreg
FBgn0039713	1	5.82337	notimm	notupreg
FBgn0026252	2	5.80429	notimm	notupreg
FBgn0034512	1	5.68274	notimm	Bo02 De01
FBgn0001197	1	5.59509	notimm	notupreg
FBgn0038964	1	5.39877	notimm	notupreg
FBgn0042135	1	5.31656	notimm	notupreg
FBgn0041182	1	5.29415	recognition	Ir01 De01 De01
FBgn0030481	1	5.20892	notimm	notupreg
FBgn0005648	1	5.19331	notimm	De01
FBgn0034967	1	5.0833	notimm	notupreg
FBgn0004649	1	5.04577	notimm	notupreg
FBgn0010228	1	4.9619	notimm	notupreg
FBgn0025286	1	4.95862	notimm	notupreg
FBgn0029766	1	4.94405	notimm	De01
FBgn0058045	1	4.94218	notimm	notupreg
FBgn0044812	1	4.90528	effector	notupreg
FBgn0004363	1	4.81321	notimm	notupreg
FBgn0015521	1	4.70345	notimm	notupreg
FBgn0250753	1	4.69061	notimm	notupreg
FBgn0038299	1	4.56787	notimm	Ir01 Bo02 De01
FBgn0035997	1	4.40208	notimm	notupreg
FBgn0031453	1	4.38391	notimm	notupreg
FBgn0038930	1	4.33366	notimm	Bo02 De01
FBgn0004045	1	4.25113	notimm	notupreg
FBgn0010313	1	4.21498	notimm	notupreg
FBgn0029996	1	3.97986	notimm	notupreg
FBgn0002868	1	3.81342	notimm	notupreg
FBgn0041094	1	3.71432	notimm	notupreg
FBgn0065048	1	3.53464	notimm	notupreg
FBgn0037396	2	3.49438	notimm	Ir01 Bo02 De01
FBgn0043575	2	3.468	recognition	Ir01 De01
FBgn0033485	2	3.45493	notimm	notupreg
FBgn0010316	1	3.42413	notimm	notupreg
FBgn0017418	1	3.40165	notimm	notupreg
FBgn0030145	1	3.33999	notimm	De01
FBgn0082598	1	3.3351	notimm	notupreg
FBgn0023170	2	3.30863	notimm	notupreg
FBgn0028533	2	3.25007	notimm	notupreg
FBgn0086364	1	3.25003	notimm	notupreg
FBgn0000404	2	3.24525	notimm	notupreg
FBgn0040735	2	3.21401	notimm	Bo02 De01
FBgn0036454	2	3.20672	notimm	notupreg
FBgn0028734	2	3.19271	notimm	notupreg
FBgn0062447	1	3.18943	notimm	notupreg
FBgn0031090	2	3.17509	notimm	notupreg
FBgn0003638	2	3.15307	notimm	Ir01 Bo02
FBgn0040582	2	3.13609	notimm	Bo02 De01
FBgn0030758	2	3.13264	notimm	notupreg
FBgn0015286	1	3.07377	notimm	notupreg
FBgn0030520	1	3.07031	notimm	notupreg
FBgn0000308	2	3.06534	notimm	notupreg
FBgn0058127	1	3.05543	notimm	notupreg
FBgn0004636	2	3.04888	notimm	notupreg
FBgn0027619	2	3.0461	notimm	notupreg
FBgn0011768	2	3.03664	notimm	notupreg
FBgn0034110	2	2.9815	notimm	Bo02
FBgn0000556	2	2.97703	notimm	notupreg
FBgn0030041	2	2.96911	notimm	Ir01 De01
FBgn0037278	1	2.95532	notimm	notupreg
FBgn0030366	2	2.93126	notimm	notupreg
FBgn0040827	2	2.92304	notimm	notupreg
FBgn0023423	2	2.91816	notimm	notupreg
FBgn0039102	2	2.91322	signaling	Ir01 Bo02 De01
FBgn0040285	2	2.87849	notimm	notupreg
FBgn0028433	2	2.86965	notimm	notupreg
FBgn0028953	2	2.83099	notimm	notupreg
FBgn0033162	2	2.80819	notimm	notupreg
FBgn0003200	2	2.79573	notimm	notupreg
FBgn0028526	2	2.79063	effector	Bo02 De01
FBgn0011661	2	2.76528	notimm	notupreg
FBgn0032640	2	2.74703	notimm	notupreg
FBgn0053181	2	2.74592	notimm	notupreg
FBgn0015776	2	2.74481	notimm	notupreg
FBgn0013733	2	2.74129	notimm	notupreg
FBgn0032638	2	2.73705	notimm	Ir01 Bo02 De01
FBgn0011219	2	2.73519	notimm	notupreg
FBgn0000568	1	2.72286	notimm	notupreg
FBgn0030869	2	2.71702	notimm	notupreg
FBgn0014011	2	2.71624	signaling	notupreg
FBgn0002772	2	2.68289	notimm	Bo02
FBgn0014037	2	2.67167	notimm	notupreg
FBgn0040319	2	2.63203	notimm	notupreg
FBgn0015543	2	2.63043	notimm	notupreg
FBgn0039561	2	2.62502	notimm	notupreg
FBgn0026575	2	2.6047	notimm	notupreg
FBgn0085244	2	2.58499	notimm	notupreg
FBgn0032129	2	2.58484	notimm	notupreg
FBgn0040775	2	2.57411	notimm	notupreg
FBgn0039475	2	2.57287	notimm	notupreg
FBgn0000044	2	2.52712	notimm	Bo02
FBgn0023213	2	2.50899	notimm	notupreg
FBgn0028532	2	2.49766	notimm	notupreg
FBgn0026188	2	2.47939	notimm	notupreg
FBgn0040813	2	2.4752	notimm	notupreg
FBgn0086897	2	2.46366	notimm	notupreg
FBgn0011217	2	2.40868	notimm	notupreg
FBgn0036921	2	2.38701	notimm	notupreg
FBgn0043884	2	2.38697	signaling	notupreg
FBgn0036741	2	2.37762	notimm	notupreg
FBgn0000358	2	2.37631	notimm	De01
FBgn0026170	2	2.36555	signaling	notupreg
FBgn0086674	2	2.36551	notimm	notupreg
FBgn0086705	2	2.34674	notimm	notupreg
FBgn0030098	2	2.32705	notimm	Bo02
FBgn0003495	1	2.32584	signaling	De01
FBgn0033000	2	2.31713	notimm	notupreg
FBgn0030160	2	2.31444	notimm	Bo02
FBgn0038465	2	2.31155	effector	Ir01 Bo02 De01
FBgn0002921	2	2.30486	notimm	notupreg
FBgn0004435	1	2.30486	notimm	notupreg
FBgn0004687	2	2.29935	notimm	notupreg
FBgn0033857	2	2.28478	notimm	Bo02 De01
FBgn0052230	2	2.27676	notimm	notupreg
FBgn0034638	2	2.27415	notimm	notupreg
FBgn0015024	2	2.25601	notimm	notupreg
FBgn0010410	2	2.247	notimm	notupreg
FBgn0033774	2	2.23459	notimm	notupreg
FBgn0036735	2	2.2299	notimm	notupreg
FBgn0033699	2	2.22911	notimm	notupreg
FBgn0001120	2	2.22169	notimm	notupreg
FBgn0014869	2	2.22156	notimm	notupreg
FBgn0040918	2	2.21845	notimm	notupreg
FBgn0030438	2	2.2107	notimm	notupreg
FBgn0013305	2	2.20213	notimm	Bo02 De01
FBgn0003525	2	2.19741	notimm	notupreg
FBgn0000299	2	2.19683	notimm	Ap05
FBgn0031561	2	2.16611	notimm	Bo02
FBgn0000382	2	2.14892	notimm	notupreg
FBgn0033999	2	2.14152	notimm	notupreg
FBgn0032381	2	2.13859	notimm	notupreg
FBgn0085220	2	2.12649	notimm	notupreg
FBgn0051092	2	2.12382	notimm	Ir01 De01
FBgn0000114	2	2.1204	notimm	notupreg
FBgn0086057	2	2.11844	notimm	notupreg
FBgn0035090	2	2.11317	notimm	notupreg
FBgn0033987	2	2.1076	notimm	notupreg
FBgn0029994	2	2.10111	notimm	notupreg
FBgn0015218	2	2.09945	notimm	notupreg
FBgn0023129	2	2.09613	notimm	Ir01 De01
FBgn0038074	2	2.09271	notimm	Bo02
FBgn0033083	2	2.04747	notimm	notupreg
FBgn0019948	2	2.04592	notimm	notupreg
FBgn0040007	2	2.04434	notimm	notupreg
FBgn0051313	2	2.01949	notimm	notupreg
FBgn0014133	2	2.01217	notimm	notupreg
FBgn0038996	2	2.00529	notimm	notupreg
FBgn0004629	2	2.00407	notimm	notupreg
FBgn0003520	2	2.00345	notimm	notupreg
FBgn0004828	2	2.00156	notimm	notupreg
FBgn0027108	2	1.99855	notimm	notupreg
FBgn0030674	2	1.98851	notimm	notupreg
FBgn0010905	2	1.98764	notimm	notupreg
FBgn0029067	2	1.98075	notimm	notupreg
FBgn0030608	2	1.98021	notimm	notupreg
FBgn0033065	2	1.97969	notimm	notupreg
FBgn0085195	2	1.97439	notimm	notupreg
FBgn0034761	2	1.97394	notimm	Bo02 De01
FBgn0030672	2	1.97264	notimm	notupreg
FBgn0035357	2	1.96394	notimm	notupreg
FBgn0004145	2	1.96124	notimm	notupreg
FBgn0020238	2	1.96103	notimm	notupreg
FBgn0004875	2	1.95506	notimm	notupreg
FBgn0010173	2	1.94965	notimm	notupreg
FBgn0045823	1	1.93758	notimm	notupreg
FBgn0020303	2	1.92856	notimm	notupreg
FBgn0000412	2	1.92853	notimm	notupreg
FBgn0014001	2	1.9138	notimm	Ap05
FBgn0010198	2	1.90955	notimm	notupreg
FBgn0001218	2	1.90931	notimm	notupreg
FBgn0000253	2	1.90763	notimm	notupreg
FBgn0003041	2	1.90222	notimm	notupreg
FBgn0011692	2	1.89995	notimm	notupreg
FBgn0034394	2	1.89932	notimm	notupreg
FBgn0016694	2	1.89801	notimm	notupreg
FBgn0014002	2	1.89539	notimm	notupreg
FBgn0041180	2	1.892	recognition	De01
FBgn0024293	2	1.88839	notimm	notupreg
FBgn0030400	2	1.88009	notimm	notupreg
FBgn0086686	2	1.87795	notimm	notupreg
FBgn0028546	2	1.87625	notimm	notupreg
FBgn0000171	2	1.8745	notimm	notupreg
FBgn0002930	2	1.87131	signaling	Ir01 De01
FBgn0053715	2	1.86881	notimm	notupreg
FBgn0027049	2	1.86851	notimm	notupreg
FBgn0031249	2	1.86797	notimm	notupreg
FBgn0000581	2	1.86619	notimm	notupreg
FBgn0052350	2	1.86432	notimm	notupreg
FBgn0030328	2	1.85585	notimm	notupreg
FBgn0041186	2	1.85249	notimm	notupreg
FBgn0050499	2	1.8485	notimm	notupreg
FBgn0003423	2	1.84688	notimm	notupreg
FBgn0030090	2	1.84577	notimm	notupreg
FBgn0027535	2	1.84575	notimm	notupreg
FBgn0000283	2	1.84479	notimm	notupreg
FBgn0034971	2	1.84035	notimm	notupreg
FBgn0053328	2	1.83741	notimm	notupreg
FBgn0050497	2	1.83625	notimm	notupreg
FBgn0028550	2	1.83474	notimm	notupreg
FBgn0000634	2	1.83242	notimm	notupreg
FBgn0051769	2	1.82656	notimm	notupreg
FBgn0003449	2	1.81973	notimm	notupreg
FBgn0036115	2	1.81883	notimm	notupreg
FBgn0035091	2	1.81741	notimm	notupreg
FBgn0014020	2	1.81621	notimm	notupreg
FBgn0001219	2	1.8099	notimm	notupreg
FBgn0031914	2	1.80948	notimm	notupreg
FBgn0036022	2	1.80794	notimm	notupreg
FBgn0015657	2	1.80302	notimm	notupreg
FBgn0026197	2	1.80263	notimm	notupreg
FBgn0026611	2	1.80008	notimm	notupreg
FBgn0038100	2	1.79902	notimm	notupreg
FBgn0020497	2	1.7933	signaling	notupreg
FBgn0034398	2	1.79117	notimm	notupreg
FBgn0028480	2	1.78797	notimm	notupreg
FBgn0016070	2	1.78589	notimm	notupreg
FBgn0016794	2	1.78413	notimm	notupreg
FBgn0034543	2	1.78353	notimm	notupreg
FBgn0033021	2	1.78156	notimm	notupreg
FBgn0014029	2	1.77959	notimm	notupreg
FBgn0003969	2	1.77797	notimm	notupreg
FBgn0002787	2	1.77374	notimm	notupreg
FBgn0035348	2	1.77241	notimm	Ir01
FBgn0025549	2	1.76601	notimm	notupreg
FBgn0030582	2	1.76498	notimm	notupreg
FBgn0011837	2	1.76105	notimm	notupreg
FBgn0039154	2	1.76024	notimm	notupreg
FBgn0020496	2	1.75785	notimm	notupreg
FBgn0031248	2	1.7467	notimm	notupreg
FBgn0052700	2	1.74592	notimm	notupreg
FBgn0003371	2	1.74529	notimm	notupreg
FBgn0000042	2	1.74428	notimm	notupreg
FBgn0014018	2	1.74127	signaling	Ir01 Bo02 Ap05 De01
FBgn0034282	2	1.73717	notimm	notupreg
FBgn0011571	2	1.72943	notimm	notupreg
FBgn0032216	2	1.72141	notimm	notupreg
FBgn0014189	2	1.72131	notimm	notupreg
FBgn0005630	2	1.71991	notimm	notupreg
FBgn0052676	2	1.71896	notimm	notupreg
FBgn0034162	2	1.70633	effector	Ir01 Bo02 De01
FBgn0085256	2	1.7057	notimm	notupreg
FBgn0031534	2	1.70496	notimm	notupreg
FBgn0040985	2	1.7038	notimm	notupreg
FBgn0020910	2	1.70174	notimm	notupreg
FBgn0038353	2	1.70048	notimm	notupreg
FBgn0034295	2	1.69966	notimm	notupreg
FBgn0014391	2	1.69769	notimm	notupreg
FBgn0001225	2	1.69569	notimm	Ir01
FBgn0001233	2	1.69538	notimm	notupreg
FBgn0000047	2	1.69314	notimm	Ir01 Bo02 Ap05
FBgn0040398	2	1.69154	notimm	notupreg
FBgn0033375	2	1.68999	notimm	notupreg
FBgn0031057	2	1.68575	notimm	notupreg
FBgn0259101	2	1.68409	notimm	notupreg
FBgn0032821	2	1.68375	notimm	notupreg
FBgn0003067	2	1.68058	notimm	notupreg
FBgn0002413	2	1.6784	notimm	notupreg
FBgn0004509	2	1.67769	notimm	notupreg
FBgn0000355	2	1.67744	notimm	notupreg
FBgn0036068	2	1.67689	notimm	notupreg
FBgn0029881	2	1.67584	notimm	notupreg
FBgn0040108	2	1.67393	notimm	notupreg
FBgn0035346	2	1.67352	notimm	notupreg
FBgn0028408	2	1.67123	notimm	notupreg
FBgn0039972	2	1.66799	notimm	notupreg
FBgn0027594	2	1.65591	notimm	notupreg
FBgn0039831	2	1.65407	notimm	notupreg
FBgn0032000	2	1.65038	notimm	notupreg
FBgn0002968	2	1.64996	notimm	notupreg
FBgn0042177	2	1.64906	notimm	notupreg
FBgn0052672	2	1.64784	notimm	notupreg
FBgn0034758	2	1.64664	notimm	notupreg
FBgn0019932	2	1.64372	notimm	notupreg
FBgn0029801	2	1.6422	notimm	notupreg
FBgn0005649	2	1.6409	notimm	notupreg
FBgn0033188	2	1.63837	notimm	De01
FBgn0010415	2	1.63832	notimm	notupreg
FBgn0024289	2	1.63164	notimm	notupreg
FBgn0024947	2	1.62696	notimm	notupreg
FBgn0010256	2	1.62012	notimm	notupreg
FBgn0085755	2	1.62	notimm	notupreg
FBgn0086899	2	1.61787	notimm	notupreg
FBgn0053936	2	1.61073	notimm	notupreg
FBgn0036111	2	1.6101	notimm	notupreg
FBgn0052190	2	1.60749	notimm	Ir01
FBgn0026259	2	1.60711	notimm	notupreg
FBgn0031899	2	1.6033	notimm	notupreg
FBgn0020224	2	1.59439	notimm	Ir01
FBgn0016926	2	1.59385	notimm	notupreg
FBgn0011766	2	1.58922	notimm	notupreg
FBgn0011823	2	1.58515	notimm	notupreg
FBgn0029896	2	1.58092	notimm	notupreg
FBgn0041188	2	1.57438	notimm	notupreg
FBgn0033393	2	1.57241	notimm	notupreg
FBgn0086902	2	1.5689	notimm	notupreg
FBgn0001332	2	1.56644	notimm	notupreg
FBgn0000259	2	1.56227	notimm	notupreg
FBgn0032287	2	1.55927	notimm	notupreg
FBgn0042138	2	1.55921	notimm	notupreg
FBgn0024984	2	1.55655	notimm	notupreg
FBgn0034390	2	1.55226	notimm	notupreg
FBgn0037752	2	1.55186	notimm	notupreg
FBgn0032213	2	1.54844	notimm	notupreg
FBgn0028534	2	1.54817	notimm	notupreg
FBgn0038346	2	1.54801	notimm	notupreg
FBgn0033342	2	1.54371	notimm	notupreg
FBgn0026158	2	1.54203	notimm	notupreg
FBgn0011666	2	1.53547	notimm	notupreg
FBgn0028327	2	1.53388	notimm	Ir01
FBgn0027561	2	1.53132	notimm	notupreg
FBgn0001624	2	1.52991	notimm	notupreg
FBgn0011708	2	1.52929	notimm	notupreg
FBgn0001114	2	1.52786	notimm	notupreg
FBgn0000357	2	1.52527	notimm	notupreg
FBgn0042185	2	1.52341	notimm	notupreg
FBgn0011817	2	1.52188	notimm	notupreg
FBgn0020415	2	1.52168	notimm	notupreg
FBgn0015035	2	1.52127	notimm	notupreg
FBgn0029897	2	1.51891	notimm	notupreg
FBgn0031474	2	1.51862	notimm	notupreg
FBgn0026061	2	1.51098	notimm	notupreg
FBgn0000356	2	1.50871	notimm	notupreg
FBgn0025454	2	1.50757	notimm	notupreg
FBgn0028696	2	1.50581	notimm	notupreg
FBgn0028670	2	1.50558	notimm	notupreg
FBgn0032949	2	1.50423	notimm	notupreg
FBgn0014163	2	1.50409	notimm	notupreg
FBgn0013303	2	1.50345	notimm	notupreg
FBgn0035321	2	1.49814	notimm	notupreg
FBgn0004795	2	1.49644	notimm	notupreg
FBgn0087002	2	1.49504	notimm	notupreg
FBgn0034501	2	1.49434	notimm	notupreg
FBgn0035871	2	1.49349	notimm	notupreg
FBgn0038790	2	1.48963	notimm	De01
FBgn0010278	2	1.48788	notimm	notupreg
FBgn0037906	2	1.48665	recognition	Ir01 De01
FBgn0010909	2	1.48403	signaling	notupreg
FBgn0029979	2	1.48137	notimm	notupreg
FBgn0003150	2	1.48108	notimm	notupreg
FBgn0027052	2	1.48087	notimm	notupreg
FBgn0033802	2	1.48046	notimm	notupreg
FBgn0024555	2	1.47498	notimm	notupreg
FBgn0037580	2	1.47281	notimm	notupreg
FBgn0051549	2	1.47204	notimm	notupreg
FBgn0036030	2	1.46848	notimm	notupreg
FBgn0025815	2	1.46587	notimm	notupreg
FBgn0039342	2	1.46517	notimm	notupreg
FBgn0010246	2	1.46428	notimm	notupreg
FBgn0005672	2	1.46202	notimm	notupreg
FBgn0023177	2	1.4608	notimm	notupreg
FBgn0030266	2	1.45436	notimm	notupreg
FBgn0003165	2	1.44784	notimm	notupreg
FBgn0032835	2	1.44277	notimm	Bo02 De01
FBgn0040723	2	1.44194	notimm	notupreg
FBgn0010460	2	1.43988	notimm	notupreg
FBgn0015221	2	1.43985	notimm	notupreg
FBgn0017581	2	1.43175	notimm	notupreg
FBgn0035542	2	1.43162	notimm	notupreg
FBgn0004167	2	1.43142	notimm	notupreg
FBgn0021796	2	1.42721	notimm	notupreg
FBgn0025608	2	1.42478	notimm	notupreg
FBgn0086377	2	1.4227	notimm	notupreg
FBgn0026060	2	1.42228	notimm	notupreg
FBgn0003031	2	1.42021	notimm	notupreg
FBgn0036272	2	1.41857	notimm	notupreg
FBgn0085205	2	1.4177	notimm	notupreg
FBgn0003691	2	1.4166	notimm	notupreg
FBgn0038269	2	1.41417	notimm	notupreg
FBgn0032999	2	1.41337	notimm	notupreg
FBgn0003321	2	1.4117	notimm	notupreg
FBgn0000370	2	1.41118	notimm	notupreg
FBgn0033875	2	1.40863	notimm	De01
FBgn0000338	2	1.40619	notimm	notupreg
FBgn0034311	2	1.40407	notimm	notupreg
FBgn0035425	2	1.40077	notimm	notupreg
FBgn0022338	2	1.3981	notimm	notupreg
FBgn0003134	2	1.39684	notimm	Bo02
FBgn0004404	2	1.39634	notimm	notupreg
FBgn0050269	2	1.39398	notimm	notupreg
FBgn0086347	2	1.39235	notimm	notupreg
FBgn0037245	2	1.38916	notimm	notupreg
FBgn0033221	2	1.3887	notimm	notupreg
FBgn0035232	2	1.38696	notimm	notupreg
FBgn0038805	2	1.38649	notimm	notupreg
FBgn0037582	2	1.38488	notimm	notupreg
FBgn0033005	2	1.38402	notimm	notupreg
FBgn0041775	2	1.38118	notimm	notupreg
FBgn0036736	2	1.38029	notimm	notupreg
FBgn0004507	2	1.37893	notimm	notupreg
FBgn0002121	2	1.37864	notimm	notupreg
FBgn0037922	2	1.37824	notimm	notupreg
FBgn0053156	2	1.37803	notimm	notupreg
FBgn0000524	2	1.3752	notimm	notupreg
FBgn0036373	2	1.37445	notimm	notupreg
FBgn0013809	2	1.37035	notimm	notupreg
FBgn0030671	2	1.36666	notimm	notupreg
FBgn0021953	2	1.36621	notimm	notupreg
FBgn0027660	2	1.36476	notimm	notupreg
FBgn0039164	2	1.3598	notimm	notupreg
FBgn0027598	2	1.35945	notimm	notupreg
FBgn0011425	2	1.33689	notimm	notupreg
FBgn0020655	2	1.3248	notimm	notupreg
FBgn0051523	2	1.32225	notimm	notupreg
FBgn0028746	2	1.32149	notimm	notupreg
FBgn0016977	2	1.31321	notimm	notupreg
FBgn0032979	2	1.30642	notimm	notupreg
FBgn0030432	2	1.30536	notimm	notupreg
FBgn0050410	2	1.30532	notimm	notupreg
FBgn0031836	2	1.3045	notimm	notupreg
FBgn0027843	2	1.29809	notimm	notupreg
FBgn0028421	2	1.29402	notimm	notupreg
FBgn0038294	2	1.29319	notimm	notupreg
FBgn0034443	2	1.29231	notimm	notupreg
FBgn0030812	2	1.28656	notimm	notupreg
FBgn0032330	2	1.2821	notimm	notupreg
FBgn0030724	2	1.28103	notimm	notupreg
FBgn0036258	2	1.28061	notimm	notupreg
FBgn0038718	2	1.27838	notimm	Ir01
FBgn0033121	2	1.27518	notimm	notupreg
FBgn0027932	2	1.27312	notimm	notupreg
FBgn0027081	2	1.2595	notimm	notupreg
FBgn0052264	2	1.25866	notimm	notupreg
FBgn0053057	2	1.24178	notimm	notupreg
FBgn0024352	2	1.23947	notimm	notupreg
FBgn0028490	2	1.2388	notimm	notupreg
FBgn0040305	2	1.23812	notimm	notupreg
FBgn0010303	2	1.23052	signaling	notupreg
FBgn0013765	2	1.2239	notimm	notupreg
FBgn0040382	2	1.22187	notimm	notupreg
FBgn0016754	2	1.20666	notimm	notupreg
FBgn0086024	2	1.20653	notimm	notupreg
FBgn0026199	2	1.18941	notimm	notupreg
FBgn0031977	2	1.18924	notimm	notupreg
FBgn0003507	2	1.18586	signaling	notupreg
FBgn0002914	2	1.18269	notimm	notupreg
FBgn0039110	2	1.18114	notimm	notupreg
FBgn0003884	2	1.17656	notimm	notupreg
FBgn0000275	2	1.16126	notimm	notupreg
FBgn0039300	2	1.14745	notimm	notupreg
FBgn0000996	2	1.1387	notimm	notupreg
FBgn0005642	2	1.12904	notimm	notupreg
FBgn0022288	2	1.126	notimm	notupreg
FBgn0030235	2	1.1252	notimm	notupreg
FBgn0034808	2	1.12512	notimm	notupreg
FBgn0026439	2	1.1118	notimm	notupreg
FBgn0013764	2	1.10397	notimm	notupreg
FBgn0033543	2	1.0991	notimm	notupreg
FBgn0036813	2	1.09615	notimm	notupreg
FBgn0029092	2	1.088	notimm	notupreg
FBgn0030745	2	1.00625	notimm	Bo02
FBgn0003887	2	0.973763	notimm	notupreg
FBgn0030704	2	0.963739	notimm	notupreg
