# Supplementary material for: Comparative profiling of the transcriptional response to infection in two species of Drosophila by short-read cDNA sequencing
Source: BMC Genomics. 2009 Jun 7;10:259. doi: 10.1186/1471-2164-10-259 (PMC2701966; doi:10.1186/1471-2164-10-259)
Supplement: Additional File 4 — Induced regions associated with genes in D. virilis. Induction states and functional annotations of the 95 induced genes in D. virilis. [file 1471-2164-10-259-S4.xls]

## Sheet: dvir_merged_out
Additional File 4. D. virilis genes associated with HMM states 1 and 2 (induced)
GLEANR, HMM_state, induction as in Additional File 2
immcat as in Additional File 3
dmel_ortho	Dmel homolog of Dvir gene: FBgn numbers represent homologs assigned by FlyBase, gene symbols represent additional homologs from Sackton et al (2005), and "possible homolog of…" represents homologs identified by BLAST search
GLEANR	HMM_state	induction	dmel_ortho	immcat
dvir_GLEANR_5387	1	317.733	FBgn0034407	effector
dvir_GLEANR_7763	1	147.313	FBgn0010385	effector
dvir_GLEANR_5385	1	3218.05	FBgn0004240	effector
dvir_GLEANR_7753	1	58.146	Metchnikowin	effector
dvir_GLEANR_5386	1	326.802	Diptericin	effector
dvir_GLEANR_10332	1	94.9334	Cecropin	effector
dvir_GLEANR_10659	1	52.3387	Cecropin	effector
dvir_GLEANR_10661	1	Inf	Cecropin	effector
dvir_GLEANR_6001	1	329.408	Attacin	effector
dvir_GLEANR_6000	1	Inf	Attacin	effector
dvir_GLEANR_1697	1	20.0377	IM1	effector
dvir_GLEANR_201	2	3.42026	IM14	effector
dvir_GLEANR_6677	2	1.73418	IM10	effector
dvir_GLEANR_344	2	4.27828	FBgn0040653	effector
dvir_GLEANR_7258	1	29.0418	FBgn0034741	effector
dvir_GLEANR_7738	2	1.94886	FBgn0034328	effector
dvir_GLEANR_5359	2	4.54477	IM3	effector
dvir_GLEANR_5358	2	7.2536	IM1	effector
dvir_GLEANR_6405	2	3.02267	FBgn0034162	effector
dvir_GLEANR_15680	2	2.20507	FBgn0022355	effector
dvir_GLEANR_3774	2	2.88864	no_ortholog	notimm
dvir_GLEANR_15023	2	2.21735	no_ortholog	notimm
dvir_GLEANR_345	1	26.9133	no_ortholog	notimm
dvir_GLEANR_5361	2	3.1399	no_ortholog	notimm
dvir_GLEANR_13841	2	2.03658	no_ortholog	notimm
dvir_GLEANR_5464	1	61.953	no_ortholog	notimm
dvir_GLEANR_7739	1	Inf	no_ortholog	notimm
dvir_GLEANR_6300	2	1.55401	no_ortholog	notimm
dvir_GLEANR_1354	2	6.79826	possible homolog of CG16772	notimm
dvir_GLEANR_546	2	6.18774	possible homolog of CG34215	notimm
dvir_GLEANR_15519	2	4.05578	possible homolog of CG15046	notimm
dvir_GLEANR_2168	2	2.60634	possible homolog to CG16713	notimm
dvir_GLEANR_15522	2	2.363	possible homolog to psh	notimm
dvir_GLEANR_10022	2	2.08516	possible homolog to CG33173	notimm
dvir_GLEANR_2625	2	1.80214	possible homolog of CG15293	notimm
dvir_GLEANR_13761	2	1.90198	FBgn0053265	notimm
dvir_GLEANR_1069	2	1.72854	FBgn0053126	notimm
dvir_GLEANR_2244	2	3.08721	FBgn0051901	notimm
dvir_GLEANR_7992	2	2.95633	FBgn0051326	notimm
dvir_GLEANR_7024	2	3.26802	FBgn0050154	notimm
dvir_GLEANR_12171	2	1.76879	FBgn0047135	notimm
dvir_GLEANR_6333	2	1.6474	FBgn0040729	notimm
dvir_GLEANR_8507	2	2.82923	FBgn0040582	notimm
dvir_GLEANR_9553	2	6.52587	FBgn0039452	notimm
dvir_GLEANR_9625	2	1.79631	FBgn0039254	notimm
dvir_GLEANR_9390	2	2.24788	FBgn0038930	notimm
dvir_GLEANR_3685	2	2.22156	FBgn0038123	notimm
dvir_GLEANR_13782	2	2.59439	FBgn0036790	notimm
dvir_GLEANR_13878	2	1.76496	FBgn0036145	notimm
dvir_GLEANR_12552	2	3.26134	FBgn0036101	notimm
dvir_GLEANR_13502	2	1.6867	FBgn0035176	notimm
dvir_GLEANR_6610	2	1.63681	FBgn0035036	notimm
dvir_GLEANR_7341	2	1.83344	FBgn0034758	notimm
dvir_GLEANR_5924	2	1.89877	FBgn0034693	notimm
dvir_GLEANR_7025	2	6.31285	FBgn0034512	notimm
dvir_GLEANR_7465	2	1.75733	FBgn0034295	notimm
dvir_GLEANR_5948	1	5.11483	FBgn0034259	notimm
dvir_GLEANR_6996	2	1.49273	FBgn0033875	notimm
dvir_GLEANR_6283	2	2.69761	FBgn0033649	notimm
dvir_GLEANR_215	2	1.57212	FBgn0033117	notimm
dvir_GLEANR_1199	2	1.952	FBgn0031740	notimm
dvir_GLEANR_2167	2	4.37956	FBgn0031561	notimm
dvir_GLEANR_4342	2	2.13132	FBgn0030999	notimm
dvir_GLEANR_15517	2	4.64191	FBgn0030929	notimm
dvir_GLEANR_16100	2	1.91543	FBgn0030328	notimm
dvir_GLEANR_16081	2	2.29677	FBgn0030264	notimm
dvir_GLEANR_329	2	2.90877	FBgn0028985	notimm
dvir_GLEANR_16248	2	3.47023	FBgn0026879	notimm
dvir_GLEANR_13240	2	1.62434	FBgn0023129	notimm
dvir_GLEANR_1733	2	2.16957	FBgn0021796	notimm
dvir_GLEANR_1731	2	1.99583	FBgn0020367	notimm
dvir_GLEANR_607	2	1.4213	FBgn0015797	notimm
dvir_GLEANR_2162	2	2.00738	FBgn0015376	notimm
dvir_GLEANR_6395	2	1.72403	FBgn0013763	notimm
dvir_GLEANR_11417	2	1.29221	FBgn0013718	notimm
dvir_GLEANR_8937	2	2.27288	FBgn0011770	notimm
dvir_GLEANR_6600	2	2.61968	FBgn0010488	notimm
dvir_GLEANR_13442	2	2.91725	FBgn0010348	notimm
dvir_GLEANR_3858	2	1.89286	FBgn0004649	notimm
dvir_GLEANR_524	2	1.95185	FBgn0004413	notimm
dvir_GLEANR_6289	2	2.10428	FBgn0004145	notimm
dvir_GLEANR_9351	2	1.76436	FBgn0003600	notimm
dvir_GLEANR_16219	2	2.11406	FBgn0003360	notimm
dvir_GLEANR_9146	2	1.87496	FBgn0003134	notimm
dvir_GLEANR_1583	2	2.31643	FBgn0001942	notimm
dvir_GLEANR_1584	2	1.96387	FBgn0001941	notimm
dvir_GLEANR_8620	2	2.79576	FBgn0000477	notimm
dvir_GLEANR_2286	2	1.65855	FBgn0000114	notimm
dvir_GLEANR_12148	1	Inf	FBgn0043578	recognition
dvir_GLEANR_10008	2	2.15499	FBgn0037906	recognition
dvir_GLEANR_13278	2	1.62807	FBgn0035976	recognition
dvir_GLEANR_14409	2	1.87499	FBgn0027930	signaling
dvir_GLEANR_8830	2	1.50162	FBgn0014018	signaling
dvir_GLEANR_4248	2	1.55395	FBgn0005639	signaling
dvir_GLEANR_15252	2	1.57319	FBgn0002930	signaling
