# Supplementary material for: Comparative profiling of the transcriptional response to infection in two species of Drosophila by short-read cDNA sequencing
Source: BMC Genomics. 2009 Jun 7;10:259. doi: 10.1186/1471-2164-10-259 (PMC2701966; doi:10.1186/1471-2164-10-259)
Supplement: Additional File 5 — Proteins in the D. virilis hemolymph. List of proteins that significantly change concentration after infection in the D. virilis hemolymph (nominal P < 0.01 significance cutoff). [file 1471-2164-10-259-S5.xls]

## Sheet: Sheet1
Additional File 5. Proteins that significantly change concentration after infection in the D. virilis hemolymph (nominal P < 0.01 significance cutoff).
accession	log2(Infected/Uninfected)	P-value	Dmel homolog (FlyBase)	Dmel_hemolymph
FBpp0234333*	2.53443	8.15e-21	Dpt	yes/immune
FBpp0236872	2.21781	0.00101901	NA	NA
FBpp0234988	1.86329	2.47e-06	AttacinAB	yes/immune
FBpp0228320	1.81753	3.77e-05	Act79B	no
FBpp0235133	1.81646	3.94e-07	GstS1	no
FBpp0235669	1.5992	1.97e-05	CG2852	yes
FBpp0236104	1.56029	1.42e-09	CG18067	no
FBpp0236896	1.40375	0.00119965	Def	yes/immune
FBpp0229237	1.35084	4.05e-05	CG1640	no
FBpp0231139	1.08312	1.29e-05	Cyt-c-p	no
FBpp0232229	0.988238	3.94e-05	Acon	no
FBpp0234864	0.957871	0.000146937	PebIII	yes
FBpp0236805	0.948232	0.00212381	Pfk	no
FBpp0231487	0.865502	0.000312364	kdn	yes
FBpp0231404	0.862147	0.000250582	l(1)G0255	yes
FBpp0236961	0.860738	7.01e-05	CG7998	no
FBpp0237897	0.831835	4.17e-09	Pgk	no
FBpp0229830	0.745646	1.17e-10	Gpdh	yes
FBpp0234909	0.731811	2.8e-26	Gapdh	yes
FBpp0230637	0.673748	8.54e-07	RpL40	no
FBpp0235585	0.670958	0.0024764	NA	NA
FBpp0235471	0.60519	0.00557907	Pgi	no
FBpp0235829	0.600682	0.0033616	Spn27A	no/immune
FBpp0232903	0.576911	0.00773317	Spn4	no/immune
FBpp0237767	0.554092	1.34e-11	Ald	yes
FBpp0235725	0.518717	4.2e-06	IM10 family	yes/immune
FBpp0229783	0.513423	4.73e-11	Tsf1	yes/immune
FBpp0228925	0.468585	0.00816355	Pglym78	yes
FBpp0238825	0.461636	0.000508844	PyK	no
FBpp0236317	0.432491	8.16e-05	twinstar	yes
FBpp0231568	0.377697	2.6e-05	GlyP	no
FBpp0227224	0.32261	6.09e-06	Argk	yes
FBpp0231947	0.265688	0.006171	CG9935	no
FBpp0237066	0.23908	0.00541871	Idgf3	yes
FBpp0233846	-0.12013	0.00469723	Idgf4	yes
FBpp0224957	-0.234904	0.00186875	Obp99c	no
FBpp0234670	-0.25847	1.65e-73	Rfabg	yes
FBpp0236467	-0.26382	0.00595649	blw	yes
FBpp0235414	-0.283136	0.00650354	Chit	yes
FBpp0235598	-0.283971	4.46e-05	CG8193/Dox/BC	yes
FBpp0233684	-0.330454	0.00825241	CG15369	yes
FBpp0233840	-0.34909	2.94e-07	Yp2	no
FBpp0233137	-0.371325	0.00178907	CG9691	no
FBpp0236581	-0.379617	1.7e-05	Bc	yes/immune
FBpp0232955	-0.385229	0.00769512	regucalcin	yes
FBpp0234793	-0.441531	1.31e-08	CG30104/CG4827	no
FBpp0224794	-0.514808	0.000615242	Tpi	yes
FBpp0232501	-0.5168	0.000971367	CG33307	yes
FBpp0227890	-0.531711	1.26e-31	NA	NA
FBpp0233145	-0.537403	1.71e-21	Yp1	no
FBpp0225434	-0.574935	3.55e-06	CG12163	no
FBpp0233263	-0.582375	4.32e-17	Yp3	no
FBpp0237055	-0.592822	2.51e-09	Idgf2	yes
FBpp0236392	-0.734	0.00306043	CG9027	no
FBpp0237765	-1.10061	9.56e-05	CG6503	no
* note that the Dpt homologs FBpp0234332 and FBpp0234333 cannot be distinguished at the protein level in D. virilis
